# Supplementary material for: Comparative Secretome Analyses of Mycoplasma bovis Virulent and Attenuated Strains Revealed MbovP0145 as a Promising Diagnostic Biomarker
Source: Front Vet Sci. 2021 Jun 18;8:666769. doi: 10.3389/fvets.2021.666769 (PMC8249566; doi:10.3389/fvets.2021.666769)
Supplement: Supplementary Figure 1 — Kinetic measurement of M. bovis growth during phosphate-buffered saline incubation. [file Data_Sheet_1.ZIP]

Archive with 14 entries (13 files):
- Supplementary materials/
- Supplementary materials/Figure S1.tif
- Supplementary materials/Figure S2.tif
- Supplementary materials/Figure S3.tif
- Supplementary materials/Figure S4.tif
- Supplementary materials/Table S1.xlsx
- Supplementary materials/Table S2.xlsx
- Supplementary materials/Table S3.xlsx
- Supplementary materials/Table S4.xlsx
- Supplementary materials/Table S5.xlsx
- Supplementary materials/Table S6.xlsx
- Supplementary materials/~$S3.xlsx
- Supplementary materials/~$S5.xlsx
- Supplementary materials/~$S6.xlsx
