# Supplementary material for: Comparative Secretome Analyses of Mycoplasma bovis Virulent and Attenuated Strains Revealed MbovP0145 as a Promising Diagnostic Biomarker
Source: Front Vet Sci. 2021 Jun 18;8:666769. doi: 10.3389/fvets.2021.666769 (PMC8249566; doi:10.3389/fvets.2021.666769)
Supplement: Supplementary Figure 1 — Kinetic measurement of M. bovis growth during phosphate-buffered saline incubation. [file Data_Sheet_1.ZIP › Supplementary materials/Table S1.xlsx]

## Sheet: Sheet2
Table S1 Information of predicted proteins in the Mycoplasma bovis HB0801 genome
Protein ID	Locus tag	Protein product	Protein name	SignalP 5.0	lipopro 1.0	PrediSi	SecretomeP(>0.5)	THMHH2.0(PredHel)	Phobius		Location	Secretory pathway
									TM	SP
Mbov_0004	MBOV_RS00030	WP_013954489.1	IS3 family transposase	OTHER	CYT	N	Y	0	0	0	Extracellular	Non-classical
Mbov_0016	MBOV_RS00085	WP_013455936.1	BMP family ABC transporter substrate-binding protein	LIPO(Sec/SPII)	SpI	Y	Y	0	0	Y	Extracellular	Classical
Mbov_0023	MBOV_RS00115	WP_013456161.1	deoxynucleoside kinase	OTHER	CYT	N	Y	0	0	0	Extracellular	Non-classical
Mbov_0024	MBOV_RS00120	WP_013954499.1	peptidase S41	LIPO(Sec/SPII)	SpII	Y	Y	0	0	Y	Extracellular	Classical
Mbov_0030	MBOV_RS00155	WP_013456151.1	hypothetical protein	OTHER	CYT	N	Y	0	0	0	Cytoplasmic	Non-classical
Mbov_0031	MBOV_RS00160	WP_013954501.1	hypothetical protein	OTHER	CYT	N	Y	0	0	0	Extracellular	Non-classical
Mbov_0032	MBOV_RS00165	WP_013456307.1	hypothetical protein	SP(Sec/SPI)	SpI	Y	Y	1	0	Y	Unknown	Classical
Mbov_0034	MBOV_RS00175	WP_014829853.1	ABC transporter ATP-binding protein	OTHER	CYT	N	Y	0	0	0	CytoplasmicMembrane	Non-classical
Mbov_0037	MBOV_RS00190	WP_014829854.1	variable surface lipoprotein	LIPO(Sec/SPII)	SpI	Y	Y	0	0	Y	Extracellular	Classical
Mbov_0044	MBOV_RS00210	WP_013954507.1	23S rRNA (guanosine(2251)-2\\'-O)-methyltransferase RlmB	OTHER	CYT	N	Y	0	0	0	Extracellular	Non-classical
Mbov_0046	MBOV_RS04235	WP_013456379.1	50S ribosomal protein L33	OTHER	CYT	N	Y	0	0	0	Cytoplasmic	Non-classical
Mbov_0048	MBOV_RS00225	WP_013456192.1	transcription termination/antitermination protein NusG	OTHER	CYT	N	Y	0	0	0	Cytoplasmic	Non-classical
Mbov_0049	MBOV_RS00230	WP_013954511.1	hypothetical protein	LIPO(Sec/SPII)	SpII	N	Y	0	0	Y	Cytoplasmic	Classical
Mbov_0054	MBOV_RS00265	WP_013954516.1	hypothetical protein	SP(Sec/SPI)	SpI	Y	Y	1	0	Y	Unknown	Classical
Mbov_0056	MBOV_RS00280	WP_013954517.1	NAD(P)-binding domain-containing protein	OTHER	SpI	N	N	0	0	Y	Extracellular	Undefined
Mbov_0058	MBOV_RS00290	WP_013954519.1	TatD family hydrolase	OTHER	CYT	N	Y	0	0	0	Cytoplasmic	Non-classical
Mbov_0061	MBOV_RS00300	WP_013954521.1	hypothetical protein	OTHER	CYT	N	Y	0	0	0	Extracellular	Non-classical
Mbov_0064	MBOV_RS00315	WP_013954524.1	glycosyltransferase family 2 protein	OTHER	CYT	N	Y	0	0	0	CytoplasmicMembrane	Non-classical
Mbov_0071	MBOV_RS00350	WP_013954530.1	aspartate--ammonia ligase	OTHER	CYT	N	Y	0	0	0	Cytoplasmic	Non-classical
Mbov_0075	MBOV_RS00380	WP_013954533.1	uracil-DNA glycosylase	OTHER	CYT	N	Y	0	0	0	Cytoplasmic	Non-classical
Mbov_0076	MBOV_RS00385	WP_013954534.1	phenylalanine--tRNA ligase subunit beta	OTHER	CYT	N	Y	0	0	0	Cytoplasmic	Non-classical
Mbov_0079	MBOV_RS00400	WP_013954537.1	aminotransferase class V-fold PLP-dependent enzyme	OTHER	CYT	N	Y	0	0	0	Cytoplasmic	Non-classical
Mbov_0080	MBOV_RS00405	WP_014829859.1	iron-sulfur cluster assembly scaffold protein	OTHER	CYT	N	Y	0	0	0	Cytoplasmic	Non-classical
Mbov_0084	MBOV_RS00425	WP_013954542.1	hypothetical protein	LIPO(Sec/SPII)	SpII	Y	Y	0	0	Y	Extracellular	Classical
Mbov_0087	MBOV_RS00440	WP_014829860.1	thermonuclease family protein	LIPO(Sec/SPII)	SpII	N	Y	0	1	0	Extracellular	Classical
Mbov_0088	MBOV_RS00445	WP_013456528.1	50S ribosomal protein L11	OTHER	CYT	N	Y	0	0	0	Cytoplasmic	Non-classical
Mbov_0089	MBOV_RS00450	WP_013954546.1	50S ribosomal protein L1	OTHER	CYT	N	Y	0	0	0	Cytoplasmic	Non-classical
Mbov_0092	MBOV_RS00465	WP_013954549.1	hypothetical protein	OTHER	CYT	N	Y	0	0	0	Extracellular	Non-classical
Mbov_0094	MBOV_RS00475	WP_013954551.1	RNA methyltransferase	OTHER	CYT	N	Y	0	0	0	Cytoplasmic	Non-classical
Mbov_0104	MBOV_RS00525	WP_013456556.1	hypothetical protein	OTHER	CYT	N	Y	0	0	0	Cytoplasmic	Non-classical
Mbov_0107	MBOV_RS00540	WP_078086165.1	IS30-like element ISMbov1 family transposase	OTHER	CYT	N	Y	0	0	0	Extracellular	Non-classical
Mbov_0108	MBOV_RS00545	WP_004024280.1	MULTISPECIES: 50S ribosomal protein L28	OTHER	CYT	N	Y	0	0	0	Cytoplasmic	Non-classical
Mbov_0111	MBOV_RS00560	WP_013954562.1	hypothetical protein	SP(Sec/SPI)	SpI	Y	Y	0	0	Y	Extracellular	Classical
Mbov_0115	MBOV_RS00580	WP_013954563.1	ATP-binding cassette domain-containing protein	OTHER	CYT	N	Y	0	0	0	CytoplasmicMembrane	Non-classical
Mbov_0116	MBOV_RS00585	WP_013954564.1	hypothetical protein	LIPO(Sec/SPII)	SpI	Y	Y	0	0	Y	Extracellular	Classical
Mbov_0119	MBOV_RS00600	WP_013954567.1	hypothetical protein	LIPO(Sec/SPII)	SpII	Y	Y	0	0	Y	Extracellular	Classical
Mbov_0133	MBOV_RS00670	WP_014829869.1	oligoendopeptidase F	OTHER	CYT	N	Y	0	0	0	Cytoplasmic	Non-classical
Mbov_0137	MBOV_RS00690	WP_013954584.1	membrane protein	SP(Sec/SPI)	SpI	Y	Y	1	0	Y	Unknown	Classical
Mbov_0139	MBOV_RS00700	WP_013456051.1	50S ribosomal protein L32	OTHER	CYT	N	Y	0	0	0	Cytoplasmic	Non-classical
Mbov_0145	MBOV_RS00730	WP_013954589.1	hypothetical protein	LIPO(Sec/SPII)	SpII	N	Y	0	0	0	Extracellular	Classical
Mbov_0154	MBOV_RS00765	WP_013954596.1	hypothetical protein	OTHER	CYT	N	Y	1	0	Y	Unknown	Non-classical
Mbov_0156	MBOV_RS00775	WP_013954598.1	variable surface lipoprotein	LIPO(Sec/SPII)	SpI	N	Y	0	0	Y	Extracellular	Classical
Mbov_0159	MBOV_RS00790	WP_013954601.1	membrane protein	OTHER	TMH	Y	Y	3	3	Y	CytoplasmicMembrane	Classical
Mbov_0165	MBOV_RS00810	WP_013954607.1	DEAD/DEAH box helicase family protein	OTHER	CYT	N	Y	0	0	0	Cytoplasmic	Non-classical
Mbov_0170	MBOV_RS00825	WP_013954613.1	hypothetical protein	LIPO(Sec/SPII)	CYT	N	Y	0	1	0	Extracellular	Undefined
Mbov_0172	MBOV_RS00835	WP_078086166.1	IS30 family transposase	OTHER	CYT	N	Y	0	0	0	Extracellular	Non-classical
Mbov_0174	MBOV_RS00845	WP_011949195.1	BMP family ABC transporter substrate-binding protein	OTHER	CYT	N	Y	0	0	0	Extracellular	Non-classical
Mbov_0177	MBOV_RS00865	WP_013954621.1	hypothetical protein	LIPO(Sec/SPII)	CYT	N	Y	1	0	0	Unknown	Undefined
Mbov_0179	MBOV_RS00870	WP_013954622.1	hypothetical protein	LIPO(Sec/SPII)	CYT	N	Y	0	0	0	Extracellular	Undefined
Mbov_0180	MBOV_RS00875	WP_041323931.1	S8 family serine peptidase	SP(Sec/SPI)	SpI	N	Y	0	0	0	Extracellular	Classical
Mbov_0183	MBOV_RS00890	WP_078086163.1	IS30-like element ISMbov1 family transposase	OTHER	CYT	N	Y	0	0	0	Extracellular	Non-classical
Mbov_0189	MBOV_RS00920	WP_041323925.1	S8 family serine peptidase	SP(Sec/SPI)	SpI	N	Y	0	0	0	Extracellular	Classical
Mbov_0203	MBOV_RS00990	WP_013954636.1	hypothetical protein	OTHER	CYT	N	Y	0	0	0	Extracellular	Non-classical
Mbov_0207	MBOV_RS01020	WP_013954642.1	hypothetical protein	OTHER	CYT	N	Y	0	0	0	Extracellular	Non-classical
Mbov_0210			hypothetical protein	LIPO(Sec/SPII)	CYT	N	Y	0	0	0	Extracellular	Undefined
Mbov_0211	MBOV_RS01030	WP_013954646.1	endonuclease	LIPO(Sec/SPII)	SpI	Y	Y	0	0	0	Extracellular	Classical
Mbov_0214	MBOV_RS01045	WP_013456603.1	30S ribosomal protein S20	OTHER	CYT	N	Y	0	0	0	Cytoplasmic	Non-classical
Mbov_0217	MBOV_RS01060	WP_013954651.1	hypothetical protein	LIPO(Sec/SPII)	SpI	N	Y	0	0	Y	Extracellular	Classical
Mbov_0219	MBOV_RS01070	WP_013954653.1	hypothetical protein	LIPO(Sec/SPII)	SpI	Y	N	0	0	Y	Extracellular	Classical
Mbov_0220	MBOV_RS01075	WP_004024364.1	MULTISPECIES: 50S ribosomal protein L33	OTHER	CYT	N	Y	0	0	0	Cytoplasmic	Non-classical
Mbov_0222	MBOV_RS01080	WP_013456491.1	thiol peroxidase	OTHER	CYT	N	Y	0	0	0	Cytoplasmic	Non-classical
Mbov_0223	MBOV_RS01085	WP_013456378.1	hypothetical protein	OTHER	CYT	N	Y	0	0	0	Cytoplasmic	Non-classical
Mbov_0232	MBOV_RS01125	WP_013456579.1	serine/threonine-protein phosphatase	OTHER	CYT	N	Y	0	0	0	Extracellular	Non-classical
Mbov_0234	MBOV_RS01135	WP_013456585.1	ribosome small subunit-dependent GTPase A	OTHER	CYT	N	Y	0	0	0	Cytoplasmic	Non-classical
Mbov_0236	MBOV_RS01140	WP_013455939.1	ribulose-phosphate 3-epimerase	OTHER	CYT	N	Y	0	0	0	Extracellular	Non-classical
Mbov_0237	MBOV_RS01150	WP_013954660.1	transposase	OTHER	CYT	N	Y	0	0	0	Cytoplasmic	Non-classical
Mbov_0238	MBOV_RS01155	WP_013954661.1	AAA family ATPase	OTHER	CYT	N	Y	0	0	0	Extracellular	Non-classical
Mbov_0242	MBOV_RS01170	WP_013954663.1	S8 family peptidase	OTHER	CYT	N	Y	0	0	0	Extracellular	Non-classical
Mbov_0245	MBOV_RS01185	WP_013954666.1	restriction endonuclease subunit S	OTHER	CYT	N	Y	0	0	0	Extracellular	Non-classical
Mbov_0246	MBOV_RS01190	WP_013954667.1	restriction endonuclease subunit S	OTHER	CYT	N	Y	0	0	0	Extracellular	Non-classical
Mbov_0247	MBOV_RS01195	WP_013954668.1	restriction endonuclease subunit S	OTHER	CYT	N	Y	0	0	0	Extracellular	Non-classical
Mbov_0254	MBOV_RS01215	WP_013954672.1	alpha/beta fold hydrolase	OTHER	SpI	N	Y	1	0	Y	Unknown	Undefined
Mbov_0255	MBOV_RS01260	WP_013954673.1	CTP synthase	SP(Sec/SPI)	SpI	Y	N	0	0	Y	Extracellular	Classical
Mbov_0259	MBOV_RS01280	WP_013954660.1	transposase	OTHER	CYT	N	Y	0	0	0	Cytoplasmic	Non-classical
Mbov_0260	MBOV_RS01285	WP_013456429.1	hypothetical protein	LIPO(Sec/SPII)	SpI	Y	Y	0	0	Y	Extracellular	Classical
Mbov_0266	MBOV_RS01330	WP_013456468.1	tRNA pseudouridine(55) synthase TruB	OTHER	CYT	N	Y	0	0	0	Cytoplasmic	Non-classical
Mbov_0269	MBOV_RS01345	WP_013456065.1	30S ribosomal protein S15	OTHER	CYT	N	Y	0	0	0	Cytoplasmic	Non-classical
Mbov_0270	MBOV_RS01350	WP_013455955.1	alpha/beta hydrolase	OTHER	CYT	N	Y	0	0	0	Cytoplasmic	Non-classical
Mbov_0274	MBOV_RS01370	WP_013954681.1	hypothetical protein	LIPO(Sec/SPII)	CYT	N	Y	0	0	Y	Extracellular	Classical
Mbov_0275	MBOV_RS01375	WP_013954682.1	variable surface lipoprotein	SP(Sec/SPI)	SpI	Y	Y	1	0	Y	Unknown	Classical
Mbov_0280	MBOV_RS01405	WP_013954686.1	variable surface lipoprotein	LIPO(Sec/SPII)	SpI	N	Y	0	0	Y	Extracellular	Classical
Mbov_0283	MBOV_RS01420	WP_013954689.1	variable surface lipoprotein	LIPO(Sec/SPII)	SpI	N	Y	0	0	Y	Extracellular	Classical
Mbov_0285	MBOV_RS01430	WP_013954691.1	IS3 family transposase	OTHER	CYT	N	Y	0	0	0	Extracellular	Non-classical
Mbov_0289	MBOV_RS01450	WP_013954694.1	peptidase S41	LIPO(Sec/SPII)	SpII	Y	Y	1	0	Y	Unknown	Classical
Mbov_0290	MBOV_RS01455	WP_013954695.1	leucine-rich repeat protein	LIPO(Sec/SPII)	SpII	Y	Y	0	0	Y	Cytoplasmic	Classical
Mbov_0291	MBOV_RS01460	WP_013954696.1	leucine-rich repeat protein	LIPO(Sec/SPII)	CYT	N	N	0	0	Y	Cytoplasmic	Undefined
Mbov_0292	MBOV_RS01465	WP_013954697.1	variable surface lipoprotein	SP(Sec/SPI)	SpI	Y	Y	0	0	Y	Extracellular	Classical
Mbov_0293	MBOV_RS01470	WP_013954698.1	DNA adenine methylase	OTHER	CYT	N	Y	0	0	0	Extracellular	Non-classical
Mbov_0294	MBOV_RS01475	WP_013954699.1	30S ribosomal protein S2	OTHER	CYT	N	Y	0	0	0	Cytoplasmic	Non-classical
Mbov_0296	MBOV_RS01485	WP_013954701.1	peptidase S41	LIPO(Sec/SPII)	SpI	Y	Y	0	0	Y	Extracellular	Classical
Mbov_0302	MBOV_RS01515	WP_013954706.1	RNA polymerase sigma factor	OTHER	CYT	N	Y	0	0	0	Cytoplasmic	Non-classical
Mbov_0303	MBOV_RS01520	WP_013954707.1	DNA primase	OTHER	CYT	N	Y	0	0	0	Cytoplasmic	Non-classical
Mbov_0306	MBOV_RS01535	WP_013954710.1	alkylphosphonate ABC transporter substrate-binding protein	LIPO(Sec/SPII)	SpI	Y	Y	0	0	Y	CytoplasmicMembrane	Classical
Mbov_0307	MBOV_RS01540	WP_013456298.1	ATP-binding cassette domain-containing protein	OTHER	CYT	N	Y	0	0	0	CytoplasmicMembrane	Non-classical
Mbov_0309	MBOV_RS01550	WP_013456114.1	DUF2188 domain-containing protein	OTHER	CYT	N	Y	0	0	0	Unknown	Non-classical
Mbov_0313	MBOV_RS01565	WP_013954712.1	type I DNA topoisomerase	OTHER	CYT	N	Y	0	0	0	Cytoplasmic	Non-classical
Mbov_0316	MBOV_RS01580	WP_013456088.1	30S ribosomal protein S18	OTHER	CYT	N	Y	0	0	0	Cytoplasmic	Non-classical
Mbov_0318	MBOV_RS01590	WP_078086163.1	IS30-like element ISMbov1 family transposase	OTHER	CYT	N	Y	0	0	0	Extracellular	Non-classical
Mbov_0323	MBOV_RS01615	WP_013954717.1	IS3 family transposase	OTHER	CYT	N	Y	0	0	0	Extracellular	Non-classical
Mbov_0326	MBOV_RS01630	WP_013456345.1	hypothetical protein	LIPO(Sec/SPII)	SpI	N	Y	0	0	Y	Extracellular	Classical
Mbov_0333	MBOV_RS01665	WP_013456004.1	ribonuclease III	OTHER	CYT	N	Y	0	0	0	Cytoplasmic	Non-classical
Mbov_0339	MBOV_RS01695	WP_014829908.1	variable surface lipoprotein	LIPO(Sec/SPII)	SpII	N	Y	0	0	Y	Extracellular	Classical
Mbov_0341	MBOV_RS01705	WP_013954727.1	hypothetical protein	SP(Sec/SPI)	SpI	N	Y	1	0	Y	Extracellular	Classical
Mbov_0347	MBOV_RS01730	WP_013954734.1	variable surface lipoprotein	LIPO(Sec/SPII)	SpI	Y	Y	0	0	Y	Extracellular	Classical
Mbov_0348	MBOV_RS01730	WP_013954734.1	variable surface lipoprotein	OTHER	CYT	N	Y	0	0	0	Unknown	Non-classical
Mbov_0349	MBOV_RS01735	WP_078086171.1	IS30-like element ISMbov1 family transposase	OTHER	CYT	N	Y	0	0	0	Extracellular	Non-classical
Mbov_0350	MBOV_RS01740	WP_013954737.1	hypothetical protein	LIPO(Sec/SPII)	SpII	N	Y	0	0	Y	Extracellular	Classical
Mbov_0354	MBOV_RS01755	WP_013954740.1	HNH endonuclease	OTHER	CYT	N	Y	0	0	0	Extracellular	Non-classical
Mbov_0362	MBOV_RS01790	WP_078086172.1	IS30 family transposase	OTHER	CYT	N	Y	0	0	0	Extracellular	Non-classical
Mbov_0364	MBOV_RS01795	WP_013954750.1	DUF285 domain-containing protein	SP(Sec/SPI)	SpI	Y	Y	1	0	Y	Unknown	Classical
Mbov_0368	MBOV_RS01815	WP_013954753.1	hypothetical protein	SP(Sec/SPI)	SpI	Y	Y	1	0	Y	Unknown	Classical
Mbov_0370	MBOV_RS01825	WP_013954755.1	tRNA 2-thiouridine(34) synthase MnmA	OTHER	CYT	N	Y	0	0	0	Cytoplasmic	Non-classical
Mbov_0374	MBOV_RS01845	WP_013954759.1	hypothetical protein	LIPO(Sec/SPII)	CYT	N	Y	0	0	Y	Extracellular	Undefined
Mbov_0376	MBOV_RS01855	WP_013954761.1	SocA family protein	OTHER	CYT	N	Y	0	0	0	Unknown	Non-classical
Mbov_0379	MBOV_RS01865	WP_013954660.1	transposase	OTHER	CYT	N	Y	0	0	0	Cytoplasmic	Non-classical
Mbov_0384	MBOV_RS01875	WP_014829922.1	hypothetical protein	OTHER	CYT	N	Y	0	0	0	Unknown	Non-classical
Mbov_0385	MBOV_RS01880	WP_014829924.1	hypothetical protein	OTHER	CYT	N	Y	0	0	0	Extracellular	Non-classical
Mbov_0388	MBOV_RS01890	WP_013456441.1	hypothetical protein	OTHER	CYT	N	Y	0	0	0	Extracellular	Non-classical
Mbov_0389	MBOV_RS01895	WP_013954770.1	hypothetical protein	OTHER	CYT	N	Y	0	0	0	Extracellular	Non-classical
Mbov_0391	MBOV_RS01905	WP_013954772.1	single-stranded DNA-binding protein	OTHER	CYT	N	Y	0	0	0	Unknown	Non-classical
Mbov_0393	MBOV_RS01915	WP_014829925.1	hypothetical protein	LIPO(Sec/SPII)	SpII	N	Y	1	0	Y	Unknown	Classical
Mbov_0394	MBOV_RS01915	WP_014829925.1	hypothetical protein	OTHER	CYT	N	Y	0	0	0	Unknown	Non-classical
Mbov_0399	MBOV_RS01945	WP_013954781.1	hypothetical protein	OTHER	SpI	N	Y	1	1	Y	Unknown	Classical
Mbov_0400	MBOV_RS01950	WP_013954782.1	hypothetical protein	OTHER	CYT	N	Y	0	0	0	Extracellular	Non-classical
Mbov_0411	MBOV_RS01995	WP_013954786.1	excinuclease ABC subunit UvrA	OTHER	CYT	N	Y	0	0	0	Cytoplasmic	Non-classical
Mbov_0417	MBOV_RS02020	WP_013954790.1	hypothetical protein	OTHER	CYT	N	Y	0	0	0	Extracellular	Non-classical
Mbov_0419	MBOV_RS02030	WP_013954792.1	hypothetical protein	OTHER	CYT	N	Y	0	0	0	Cytoplasmic	Non-classical
Mbov_0420			hypothetical protein	OTHER	CYT	Y	N	0	0	Y	CytoplasmicMembrane	Undefined
Mbov_0424	MBOV_RS02050	WP_013954797.1	hypothetical protein	OTHER	CYT	N	Y	0	0	0	Extracellular	Non-classical
Mbov_0428	MBOV_RS02070	WP_013954801.1	M13 family metallopeptidase	OTHER	CYT	N	Y	0	0	0	Cytoplasmic	Non-classical
Mbov_0429	MBOV_RS02075	WP_013954802.1	single-stranded DNA-binding protein	OTHER	CYT	N	Y	0	0	0	Cytoplasmic	Non-classical
Mbov_0432	MBOV_RS02090	WP_013954804.1	leucine--tRNA ligase	OTHER	CYT	N	Y	0	0	0	Cytoplasmic	Non-classical
Mbov_0433	MBOV_RS02095	WP_013954805.1	endopeptidase La	OTHER	CYT	N	Y	0	0	0	Cytoplasmic	Non-classical
Mbov_0434	MBOV_RS02100	WP_013455922.1	glycerol-3-phosphate acyltransferase	OTHER	CYT	Y	Y	6	5	Y	CytoplasmicMembrane	Undefined
Mbov_0435	MBOV_RS02105	WP_013456007.1	hypothetical protein	OTHER	CYT	N	Y	0	0	0	Extracellular	Non-classical
Mbov_0437	MBOV_RS02115	WP_013954806.1	ATP synthase F1 subunit epsilon	OTHER	CYT	N	Y	0	0	0	Extracellular	Non-classical
Mbov_0446	MBOV_RS02160	WP_013954811.1	hypothetical protein	OTHER	CYT	N	Y	0	0	0	Cytoplasmic	Non-classical
Mbov_0447	MBOV_RS02165	WP_013954812.1	variable surface lipoprotein	LIPO(Sec/SPII)	SpII	Y	Y	0	0	Y	Extracellular	Classical
Mbov_0448	MBOV_RS02170	WP_078086173.1	IS30-like element ISMbov1 family transposase	OTHER	CYT	N	Y	0	0	0	Extracellular	Non-classical
Mbov_0449	MBOV_RS02175	WP_014829937.1	variable surface lipoprotein	SP(Sec/SPI)	SpI	Y	Y	1	0	Y	Unknown	Classical
Mbov_0452	MBOV_RS02190	WP_014829939.1	tryptophan--tRNA ligase	OTHER	CYT	N	Y	0	0	0	Cytoplasmic	Non-classical
Mbov_0457	MBOV_RS02240	WP_014829947.1	IS1634-like element ISMbov3 family transposase	OTHER	CYT	N	Y	0	0	0	Extracellular	Non-classical
Mbov_0458	MBOV_RS02240	WP_014829947.1	IS1634-like element ISMbov3 family transposase	LIPO(Sec/SPII)	SpII	N	Y	0	0	Y	Extracellular	Classical
Mbov_0461	MBOV_RS02240	WP_014829947.1	IS1634-like element ISMbov3 family transposase	LIPO(Sec/SPII)	SpI	Y	Y	1	0	Y	Unknown	Classical
Mbov_0462	MBOV_RS02240	WP_014829947.1	IS1634-like element ISMbov3 family transposase	LIPO(Sec/SPII)	SpI	Y	Y	0	0	Y	Extracellular	Classical
Mbov_0465	MBOV_RS02250	WP_013954819.1	hypothetical protein	LIPO(Sec/SPII)	SpII	N	Y	0	0	Y	Extracellular	Classical
Mbov_0467	MBOV_RS02260	WP_013954821.1	BspA family leucine-rich repeat surface protein	SP(Sec/SPI)	SpI	N	Y	1	0	Y	Unknown	Classical
Mbov_0468	MBOV_RS02265	WP_013954822.1	hypothetical protein	LIPO(Sec/SPII)	SpII	Y	Y	0	0	Y	Extracellular	Classical
Mbov_0469	MBOV_RS04415	WP_013954823.1	variable surface lipoprotein	LIPO(Sec/SPII)	SpI	Y	Y	1	0	Y	Unknown	Classical
Mbov_0471	MBOV_RS02280	WP_013954824.1	peptidase S41	LIPO(Sec/SPII)	SpI	Y	Y	1	1	Y	Unknown	Classical
Mbov_0473	MBOV_RS02285	WP_013954825.1	variable surface lipoprotein	LIPO(Sec/SPII)	SpI	N	Y	0	0	Y	Extracellular	Classical
Mbov_0474	MBOV_RS02290	WP_013456333.1	BspA family leucine-rich repeat surface protein	OTHER	CYT	N	Y	0	0	0	Extracellular	Non-classical
Mbov_0475	MBOV_RS02295	WP_013456598.1	DUF285 domain-containing protein	LIPO(Sec/SPII)	SpI	Y	Y	0	0	Y	Extracellular	Classical
Mbov_0477	MBOV_RS02305	WP_014829950.1	hypothetical protein	LIPO(Sec/SPII)	SpII	N	Y	0	0	Y	Extracellular	Classical
Mbov_0479	MBOV_RS02315	WP_013954828.1	hypothetical protein	OTHER	CYT	N	Y	0	0	0	Extracellular	Non-classical
Mbov_0486	MBOV_RS02350	WP_013954833.1	bifunctional DNA-formamidopyrimidine glycosylase/DNA-(apurinic or apyrimidinic site) lyase	OTHER	CYT	N	Y	0	0	0	Cytoplasmic	Non-classical
Mbov_0487	MBOV_RS02355	WP_013954834.1	Smr/MutS family protein	OTHER	CYT	N	Y	0	0	0	Unknown	Non-classical
Mbov_0488	MBOV_RS02360	WP_013954835.1	peptide-methionine (R)-S-oxide reductase MsrB	OTHER	CYT	N	Y	0	0	0	Cytoplasmic	Non-classical
Mbov_0489	MBOV_RS02365	WP_013954836.1	hypothetical protein	LIPO(Sec/SPII)	SpII	Y	Y	0	0	Y	Extracellular	Classical
Mbov_0505	MBOV_RS02450	WP_013954844.1	hypothetical protein	LIPO(Sec/SPII)	SpII	Y	Y	0	0	Y	Extracellular	Classical
Mbov_0510	MBOV_RS02470	WP_013954849.1	hypothetical protein	SP(Sec/SPI)	SpI	N	Y	2	2	Y	Unknown	Classical
Mbov_0515	MBOV_RS02495	WP_013954854.1	variable surface lipoprotein	LIPO(Sec/SPII)	SpI	Y	Y	0	0	Y	Extracellular	Classical
Mbov_0516	MBOV_RS02500	WP_013954855.1	putative immunoglobulin-blocking virulence protein	SP(Sec/SPI)	SpI	Y	Y	1	0	Y	Unknown	Classical
Mbov_0517	MBOV_RS02505	WP_014829951.1	putative immunoglobulin-blocking virulence protein	SP(Sec/SPI)	SpI	Y	Y	1	0	Y	Unknown	Classical
Mbov_0518	MBOV_RS02510	WP_014829952.1	hypothetical protein	LIPO(Sec/SPII)	SpI	N	Y	0	0	Y	Extracellular	Classical
Mbov_0519	MBOV_RS02515	WP_013954858.1	putative immunoglobulin-blocking virulence protein	SP(Sec/SPI)	SpI	N	Y	1	0	Y	Unknown	Classical
Mbov_0520	MBOV_RS02520	WP_013954859.1	NAD-dependent DNA ligase LigA	OTHER	CYT	N	Y	0	0	0	Cytoplasmic	Non-classical
Mbov_0523	MBOV_RS02535	WP_013954862.1	DNA-binding protein WhiA	OTHER	CYT	N	Y	0	0	0	Extracellular	Non-classical
Mbov_0525	MBOV_RS02540	WP_013954863.1	DUF285 domain-containing protein	LIPO(Sec/SPII)	SpI	Y	Y	1	0	Y	Unknown	Classical
Mbov_0527	MBOV_RS02550	WP_013954866.1	hypothetical protein	OTHER	CYT	N	Y	0	0	0	Extracellular	Non-classical
Mbov_0529	MBOV_RS02565	WP_013456078.1	30S ribosomal protein S9	OTHER	CYT	N	Y	0	0	0	Cytoplasmic	Non-classical
Mbov_0531	MBOV_RS02575	WP_013455924.1	hypothetical protein	OTHER	CYT	N	Y	0	0	0	Extracellular	Non-classical
Mbov_0535	MBOV_RS02600	WP_013954871.1	ABC transporter ATP-binding protein	OTHER	CYT	N	Y	0	0	0	CytoplasmicMembrane	Non-classical
Mbov_0536	MBOV_RS02605	WP_013954872.1	hypothetical protein	LIPO(Sec/SPII)	SpI	Y	Y	0	0	Y	Extracellular	Classical
Mbov_0537	MBOV_RS02610	WP_013954873.1	hypothetical protein	LIPO(Sec/SPII)	CYT	N	Y	0	0	Y	CytoplasmicMembrane	Undefined
Mbov_0538	MBOV_RS02615	WP_013954874.1	hypothetical protein	LIPO(Sec/SPII)	SpII	N	Y	0	0	Y	Extracellular	Classical
Mbov_0541	MBOV_RS02630	WP_013954877.1	transcription antitermination protein NusB	OTHER	CYT	N	Y	0	0	0	Unknown	Non-classical
Mbov_0542	MBOV_RS02635	WP_013456406.1	FMN-dependent NADH-azoreductase	OTHER	SpI	N	Y	0	0	Y	Extracellular	Undefined
Mbov_0546	MBOV_RS02655	WP_013954880.1	hypothetical protein	LIPO(Sec/SPII)	SpI	Y	Y	0	0	Y	Extracellular	Classical
Mbov_0548	MBOV_RS02665	WP_013954882.1	hypothetical protein	LIPO(Sec/SPII)	SpI	Y	Y	0	0	Y	Extracellular	Classical
Mbov_0550	MBOV_RS02675	WP_013456480.1	50S ribosomal protein L35	OTHER	CYT	N	Y	0	0	0	Cytoplasmic	Non-classical
Mbov_0551	MBOV_RS02680	WP_004023890.1	MULTISPECIES: 50S ribosomal protein L20	OTHER	CYT	N	Y	0	0	0	Cytoplasmic	Non-classical
Mbov_0556	MBOV_RS02705	WP_013954888.1	phosphotransferase	OTHER	CYT	N	Y	0	0	0	Cytoplasmic	Non-classical
Mbov_0557	MBOV_RS02710	WP_013954889.1	nitroreductase	OTHER	CYT	N	Y	0	0	0	Cytoplasmic	Non-classical
Mbov_0570	MBOV_RS02775	WP_013954901.1	hypothetical protein	SP(Sec/SPI)	SpII	N	Y	0	0	Y	Extracellular	Classical
Mbov_0576	MBOV_RS02805	WP_013456450.1	thioredoxin	OTHER	CYT	N	Y	0	0	0	Unknown	Non-classical
Mbov_0579	MBOV_RS02820	WP_013954908.1	P80 family lipoprotein	LIPO(Sec/SPII)	SpI	N	Y	0	0	Y	Extracellular	Classical
Mbov_0580	MBOV_RS02825	WP_014829957.1	thermonuclease family protein	LIPO(Sec/SPII)	SpI	Y	Y	0	0	Y	Extracellular	Classical
Mbov_0581	MBOV_RS02830	WP_014829958.1	ATP-binding cassette domain-containing protein	OTHER	CYT	N	Y	0	0	0	CytoplasmicMembrane	Non-classical
Mbov_0585	MBOV_RS02850	WP_013954913.1	hypothetical protein	LIPO(Sec/SPII)	SpI	Y	Y	0	0	Y	Extracellular	Classical
Mbov_0592	MBOV_RS02885	WP_013954920.1	hypothetical protein	LIPO(Sec/SPII)	SpII	Y	Y	0	0	Y	Extracellular	Classical
Mbov_0598	MBOV_RS02915	WP_004023933.1	MULTISPECIES: 30S ribosomal protein S11	OTHER	CYT	N	Y	0	0	0	Cytoplasmic	Non-classical
Mbov_0608	MBOV_RS02985	WP_078086178.1	IS30 family transposase	OTHER	CYT	N	Y	0	0	0	Extracellular	Non-classical
Mbov_0612	MBOV_RS03005	WP_013954926.1	30S ribosomal protein S5	OTHER	CYT	N	Y	0	0	0	Cytoplasmic	Non-classical
Mbov_0616	MBOV_RS03025	WP_013455972.1	type Z 30S ribosomal protein S14	OTHER	CYT	N	Y	0	0	0	Cytoplasmic	Non-classical
Mbov_0618	MBOV_RS03035	WP_004023949.1	MULTISPECIES: 50S ribosomal protein L24	OTHER	CYT	N	Y	0	0	0	Cytoplasmic	Non-classical
Mbov_0621	MBOV_RS03050	WP_013456156.1	50S ribosomal protein L29	OTHER	CYT	N	Y	0	0	0	Unknown	Non-classical
Mbov_0625	MBOV_RS03070	WP_013954930.1	30S ribosomal protein S19	OTHER	CYT	N	Y	0	0	0	Cytoplasmic	Non-classical
Mbov_0627	MBOV_RS03080	WP_013456175.1	50S ribosomal protein L23	OTHER	CYT	N	Y	0	0	0	Cytoplasmic	Non-classical
Mbov_0628	MBOV_RS03085	WP_038582884.1	50S ribosomal protein L4	OTHER	CYT	N	Y	0	0	0	Extracellular	Non-classical
Mbov_0630	MBOV_RS03095	WP_013954935.1	30S ribosomal protein S10	OTHER	CYT	N	Y	0	0	0	Cytoplasmic	Non-classical
Mbov_0637	MBOV_RS03130	WP_013456038.1	50S ribosomal protein L27	OTHER	CYT	N	Y	0	0	0	Cytoplasmic	Non-classical
Mbov_0640	MBOV_RS03145	WP_013456268.1	MscL family protein	SP(Sec/SPI)	TMH	Y	Y	2	1	Y	CytoplasmicMembrane	Classical
Mbov_0641	MBOV_RS03150	WP_013954941.1	nucleotide exchange factor GrpE	OTHER	CYT	N	Y	0	0	0	Cytoplasmic	Non-classical
Mbov_0643	MBOV_RS03160	WP_013954943.1	50S ribosomal protein L31	OTHER	CYT	N	Y	0	0	0	Cytoplasmic	Non-classical
Mbov_0647	MBOV_RS03180	WP_013954947.1	DUF4011 domain-containing protein	OTHER	CYT	N	Y	0	0	0	Extracellular	Non-classical
Mbov_0650	MBOV_RS03195	WP_013954950.1	type I restriction endonuclease subunit R	OTHER	CYT	N	Y	0	0	0	Cytoplasmic	Non-classical
Mbov_0651	MBOV_RS03200	WP_013954951.1	restriction endonuclease subunit S	OTHER	CYT	N	Y	0	0	0	Extracellular	Non-classical
Mbov_0652	MBOV_RS03205	WP_013954952.1	type I restriction-modification system subunit M	OTHER	CYT	N	Y	0	0	0	Extracellular	Non-classical
Mbov_0654	MBOV_RS03215	WP_014829967.1	hypothetical protein	LIPO(Sec/SPII)	SpI	N	Y	0	0	Y	Extracellular	Classical
Mbov_0655	MBOV_RS03220	WP_013954954.1	hypothetical protein	OTHER	CYT	Y	N	0	1	0	CytoplasmicMembrane	Undefined
Mbov_0656			hypothetical protein	LIPO(Sec/SPII)	SpII	N	Y	0	0	0	Extracellular	Classical
Mbov_0658	MBOV_RS03235	WP_013954958.1	peptidase S41	LIPO(Sec/SPII)	SpI	N	Y	1	1	Y	Unknown	Classical
Mbov_0659	MBOV_RS03235	WP_013954958.1	peptidase S41	LIPO(Sec/SPII)	SpII	Y	Y	0	0	Y	Extracellular	Classical
Mbov_0660	MBOV_RS03245	WP_013954960.1	glutamate--tRNA ligase	OTHER	CYT	N	Y	0	0	0	Cytoplasmic	Non-classical
Mbov_0667	MBOV_RS03280	WP_013456213.1	hypothetical protein	OTHER	CYT	N	Y	0	0	0	Unknown	Non-classical
Mbov_0671	MBOV_RS03300	WP_013954969.1	hypothetical protein	OTHER	CYT	N	Y	0	0	0	Extracellular	Non-classical
Mbov_0673	MBOV_RS03310	WP_014829971.1	peptidase M17	OTHER	CYT	N	Y	0	0	0	Cytoplasmic	Non-classical
Mbov_0674	MBOV_RS03315	WP_013954973.1	endonuclease/exonuclease/phosphatase family protein	LIPO(Sec/SPII)	SpII	N	Y	0	0	0	Extracellular	Classical
Mbov_0675	MBOV_RS03320	WP_013954974.1	bifunctional metallophosphatase/5\\'-nucleotidase	LIPO(Sec/SPII)	SpI	Y	Y	1	0	Y	Unknown (Predicted localization does not exist in this organism)	Classical
Mbov_0678	MBOV_RS03335	WP_004024001.1	MULTISPECIES: 30S ribosomal protein S12	OTHER	CYT	N	Y	0	0	0	Cytoplasmic	Non-classical
Mbov_0682	MBOV_RS03355	WP_013954979.1	variable surface lipoprotein	LIPO(Sec/SPII)	SpI	Y	Y	0	0	Y	Extracellular	Classical
Mbov_0689	MBOV_RS03390	WP_013954985.1	hypothetical protein	LIPO(Sec/SPII)	SpI	N	Y	0	0	Y	Cytoplasmic	Classical
Mbov_0692	MBOV_RS03405	WP_014829974.1	IS3 family transposase	OTHER	CYT	N	Y	0	0	0	Extracellular	Non-classical
Mbov_0693	MBOV_RS03410	WP_013954988.1	membrane protein	SP(Sec/SPI)	SpI	Y	Y	1	0	Y	Extracellular	Classical
Mbov_0696	MBOV_RS03425	WP_013456028.1	hypothetical protein	LIPO(Sec/SPII)	SpI	Y	Y	0	0	Y	Extracellular	Classical
Mbov_0699	MBOV_RS03440	WP_013456027.1	leucine-rich repeat domain-containing protein	LIPO(Sec/SPII)	SpII	Y	N	0	0	Y	CytoplasmicMembrane	Classical
Mbov_0701	MBOV_RS03450	WP_013954990.1	hypothetical protein	OTHER	CYT	N	Y	0	0	0	Cytoplasmic	Non-classical
Mbov_0706	MBOV_RS03470	WP_013954995.1	IS3 family transposase	OTHER	CYT	N	Y	0	0	0	Extracellular	Non-classical
Mbov_0708	MBOV_RS03480	WP_013954997.1	DNA adenine methylase	OTHER	CYT	N	Y	0	0	0	Extracellular	Non-classical
Mbov_0709	MBOV_RS03485	WP_014829976.1	DNA adenine methylase	OTHER	CYT	N	Y	0	0	0	Extracellular	Non-classical
Mbov_0716	MBOV_RS03520	WP_013456153.1	MurR/RpiR family transcriptional regulator	OTHER	CYT	N	Y	0	0	0	Extracellular	Non-classical
Mbov_0717	MBOV_RS03525	WP_013456195.1	hypothetical protein	OTHER	CYT	N	Y	0	0	0	Cytoplasmic	Non-classical
Mbov_0718	MBOV_RS03530	WP_013455914.1	L-ribulose-5-phosphate 4-epimerase	OTHER	CYT	N	Y	0	0	0	Cytoplasmic	Non-classical
Mbov_0725	MBOV_RS03565	WP_013955004.1	Cof-type HAD-IIB family hydrolase	OTHER	CYT	N	Y	0	0	0	Extracellular	Non-classical
Mbov_0729	MBOV_RS03590	WP_013955008.1	hypothetical protein	LIPO(Sec/SPII)	SpI	Y	Y	0	0	Y	Extracellular	Classical
Mbov_0732	MBOV_RS03600	WP_014829980.1	DUF285 domain-containing protein	OTHER	CYT	N	Y	0	0	0	Extracellular	Non-classical
Mbov_0733	MBOV_RS03600	WP_014829980.1	DUF285 domain-containing protein	OTHER	CYT	N	Y	0	0	0	Unknown	Non-classical
Mbov_0736	MBOV_RS03625	WP_038582814.1	IS3 family transposase	OTHER	CYT	N	Y	0	0	0	Extracellular	Non-classical
Mbov_0739	MBOV_RS03640	WP_014829983.1	hypothetical protein	LIPO(Sec/SPII)	SpII	Y	Y	0	0	Y	Extracellular	Classical
Mbov_0742	MBOV_RS03655	WP_013456172.1	ABC transporter ATP-binding protein	OTHER	CYT	N	Y	0	0	0	CytoplasmicMembrane	Non-classical
Mbov_0743	MBOV_RS03660	WP_013955025.1	C1 family peptidase	SP(Sec/SPI)	SpI	N	Y	1	1	Y	Unknown	Classical
Mbov_0750	MBOV_RS03695	WP_013455987.1	ATP-binding protein	OTHER	CYT	N	Y	0	0	0	Extracellular	Non-classical
Mbov_0751	MBOV_RS03700	WP_013955032.1	DnaD domain protein	OTHER	CYT	N	Y	0	0	0	Cytoplasmic	Non-classical
Mbov_0755	MBOV_RS03725	WP_013955036.1	site-specific DNA-methyltransferase	OTHER	CYT	N	Y	0	0	0	Cytoplasmic	Non-classical
Mbov_0756	MBOV_RS03730	WP_013955037.1	MFS transporter	OTHER	TMH	Y	Y	12	11	Y	CytoplasmicMembrane	Classical
Mbov_0764	MBOV_RS03770	WP_013955041.1	tRNA (guanosine(46)-N7)-methyltransferase TrmB	OTHER	CYT	N	Y	0	0	0	Cytoplasmic	Non-classical
Mbov_0765	MBOV_RS03775	WP_004024108.1	MULTISPECIES: hypothetical protein	OTHER	CYT	N	Y	0	0	0	Cytoplasmic	Non-classical
Mbov_0766	MBOV_RS03780	WP_013955042.1	DUF402 domain-containing protein	OTHER	CYT	N	Y	0	0	0	Cytoplasmic	Non-classical
Mbov_0768	MBOV_RS03790	WP_013955043.1	membrane protein	SP(Sec/SPI)	SpI	N	Y	1	0	Y	Unknown	Classical
Mbov_0785	MBOV_RS03880	WP_013955058.1	YlxR family protein	OTHER	CYT	N	Y	0	0	0	Unknown	Non-classical
Mbov_0786	MBOV_RS03885	WP_013955059.1	transcription termination/antitermination protein NusA	OTHER	CYT	N	Y	0	0	0	Cytoplasmic	Non-classical
Mbov_0790	MBOV_RS03905	WP_078086180.1	IS30-like element ISMbov1 family transposase	OTHER	CYT	N	Y	0	0	0	Extracellular	Non-classical
Mbov_0793	MBOV_RS03920	WP_014829989.1	variable surface lipoprotein	LIPO(Sec/SPII)	SpI	Y	Y	0	0	Y	Extracellular	Classical
Mbov_0794	MBOV_RS03925	WP_014829990.1	variable surface lipoprotein	LIPO(Sec/SPII)	SpI	Y	Y	0	0	Y	CytoplasmicMembrane	Classical
Mbov_0795			variable surface lipoprotein	LIPO(Sec/SPII)	SpI	Y	Y	0	0	Y	CytoplasmicMembrane	Classical
Mbov_0796			variable surface lipoprotein	LIPO(Sec/SPII)	SpI	Y	Y	0	0	Y	Extracellular	Classical
Mbov_0797	MBOV_RS03945	WP_014829993.1	variable surface lipoprotein	LIPO(Sec/SPII)	SpI	Y	Y	0	0	Y	Extracellular	Classical
Mbov_0798	MBOV_RS03950	WP_014829994.1	variable surface lipoprotein	LIPO(Sec/SPII)	SpI	Y	Y	0	0	Y	Extracellular	Classical
Mbov_0800	MBOV_RS03960	WP_013456322.1	type IV toxin-antitoxin system AbiEi family antitoxin domain-containing protein	OTHER	CYT	N	Y	0	0	0	Extracellular	Non-classical
Mbov_0803	MBOV_RS03980	WP_013955064.1	hypothetical protein	LIPO(Sec/SPII)	SpII	N	Y	0	0	Y	Extracellular	Classical
Mbov_0804	MBOV_RS03985	WP_014829996.1	DUF2779 domain-containing protein	OTHER	CYT	N	Y	0	0	0	Extracellular	Non-classical
Mbov_0807	MBOV_RS04000	WP_013955068.1	Asp-tRNA(Asn)/Glu-tRNA(Gln) amidotransferase subunit GatA	OTHER	CYT	N	Y	0	0	0	Cytoplasmic	Non-classical
Mbov_0809	MBOV_RS04010	WP_013955070.1	RluA family pseudouridine synthase	OTHER	CYT	N	Y	0	0	0	Cytoplasmic	Non-classical
Mbov_0812	MBOV_RS04025	WP_013456430.1	1-acyl-sn-glycerol-3-phosphate acyltransferase	OTHER	TMH	Y	N	0	0	Y	CytoplasmicMembrane	Classical
Mbov_0817	MBOV_RS04050	WP_013955073.1	DnaJ domain-containing protein	OTHER	CYT	N	Y	0	0	0	Cytoplasmic	Non-classical
Mbov_0820	MBOV_RS04075	WP_013955076.1	tRNA-binding protein	OTHER	CYT	N	Y	0	0	0	Cytoplasmic	Non-classical
Mbov_0822	MBOV_RS04090	WP_014829999.1	acyl carrier protein	OTHER	CYT	N	Y	0	0	0	Unknown	Non-classical
Mbov_0830	MBOV_RS04120	WP_013954660.1	transposase	OTHER	CYT	N	Y	0	0	0	Cytoplasmic	Non-classical
Mbov_0838	MBOV_RS04145	WP_013955088.1	IS1634-like element ISMbov3 family transposase	LIPO(Sec/SPII)	SpII	N	Y	0	0	Y	Extracellular	Classical
Mbov_0839	MBOV_RS04160	WP_013955092.1	hypothetical protein	OTHER	CYT	N	Y	0	0	0	Cytoplasmic	Non-classical
Mbov_0841	MBOV_RS04170	WP_013955093.1	IS3 family transposase	OTHER	CYT	N	Y	0	0	0	Extracellular	Non-classical
Mbov_0843	MBOV_RS04180	WP_013955095.1	ABC transporter ATP-binding protein	OTHER	CYT	N	Y	0	0	0	CytoplasmicMembrane	Non-classical
Mbov_0848	MBOV_RS04205	WP_013955100.1	AAA family ATPase	OTHER	CYT	N	Y	0	0	0	Cytoplasmic	Non-classical
Mbov_0856	MBOV_RS04435	WP_014829979.1	variable surface lipoprotein	LIPO(Sec/SPII)	SpII	N	Y	0	0	0	Unknown	Classical
PredHel:number of transmembrane helices predicted by TMHMM 2.0; In Phobius predictions:TM indicates the number of predicted transmenbrane segments, SP indicates if there is a predicted signal peptide
