# Supplementary material for: Comparative Secretome Analyses of Mycoplasma bovis Virulent and Attenuated Strains Revealed MbovP0145 as a Promising Diagnostic Biomarker
Source: Front Vet Sci. 2021 Jun 18;8:666769. doi: 10.3389/fvets.2021.666769 (PMC8249566; doi:10.3389/fvets.2021.666769)
Supplement: Supplementary Figure 1 — Kinetic measurement of M. bovis growth during phosphate-buffered saline incubation. [file Data_Sheet_1.ZIP › Supplementary materials/Table S2.xlsx]

## Sheet: S2
Table S2 Information of all proteins identified by the label-free quantitative proteomic technique
Protein IDs	Fasta headers	Proteins	Peptides	Razor + unique peptides	Unique peptides	Sequence coverage [%]	Mol. weight [kDa]	PEP	Contaminant	LFQ intensity A-1	LFQ intensity A-2	LFQ intensity A-3	LFQ intensity B-1	LFQ intensity B-2	LFQ intensity B-3
Mbov_0001	>Mbov_0001 dnaA replication initiation protein 1:1401 forward MW:54154	1	2	2	2	4.9	54.153	3.5649e-06		25014000	17881000	22517000	0	0	0
Mbov_0002	>Mbov_0002 dnaN DNA polymerase III subunit beta 1535:2644 forward MW:42431	1	17	17	17	47.2	42.43	2.6115e-102		1461800000	1545300000	1388200000	1543600000	1446500000	1287600000
Mbov_0003	>Mbov_0003 Mbov_0003 conserved hypothetical protein 2648:2875 forward MW:8406	1	4	4	4	49.3	8.4058	2.1896e-14		90484000	177270000	141170000	0	0	0
Mbov_0004	>Mbov_0004 Mbov_0004 transposase ISMbov7 3357:4601 reverse MW:49028;>Mbov_0285 Mbov_0285 transposase ISMbov7 327347:328591 reverse MW:49093;>Mbov_0323 Mbov_0323 transposase ISMbov7 381382:382626 reverse MW:49108;>Mbov_0692 Mbov_0692 transposase ISMbov7 809	7	2	2	2	7.2	49.028	5.0296e-140		220850000	236810000	268980000	187140000	131850000	122180000
Mbov_0006	>Mbov_0006 Mbov_0006 esterase/lipase 6195:6980 forward MW:30711	1	14	14	14	63.2	30.711	7.2909e-242		2651100000	2864500000	3054400000	2168400000	2130300000	2104900000
Mbov_0007	>Mbov_0007 Mbov_0007 lipase 6982:7773 forward MW:30830	1	13	13	13	63.9	30.83	1.514e-242		1983100000	1894900000	1945000000	1074500000	1197500000	1042400000
Mbov_0008	>Mbov_0008 Mbov_0008 NADH dependent flavin oxidoreductase 7825:9006 reverse MW:44590	1	19	19	19	53.7	44.589	1.2815e-232		751750000	922960000	1025900000	648330000	720180000	627440000
Mbov_0009	>Mbov_0009 lplA lipoate-protein ligase A 8999:10045 reverse MW:40010	1	21	19	19	67.8	40.009	6.4114e-280		2718900000	2795800000	3223400000	2733200000	2801300000	2786500000
Mbov_0010	>Mbov_0010 lplA lipoate-protein ligase A 10115:11152 reverse MW:39791	1	22	22	20	71.6	39.791	0		11939000000	14143000000	13509000000	12806000000	12949000000	13563000000
Mbov_0011	>Mbov_0011 Mbov_0011 trimethylamine dehydrogenase 11130:11999 reverse MW:34083	1	13	13	13	43.3	34.083	2.1875e-94		656210000	668640000	736140000	481650000	495170000	544760000
Mbov_0012	>Mbov_0012 Mbov_0012 glycine cleavage system H protein 12001:12345 reverse MW:13212	1	7	7	7	71.1	13.212	1.2232e-210		5683100000	6093400000	6313000000	5737300000	6240300000	5822800000
Mbov_0013	>Mbov_0013 Mbov_0013 coenzyme F420-dependent tetrahydromethanopterin reductase and related flavin-dependent oxidoreductases 12329:13330 reverse MW:38170	1	4	4	4	12.9	38.169	3.6999e-15		0	6850200	7163800	0	0	0
Mbov_0016	>Mbov_0016 Mbov_0016 P48-like surface lipoprotein 14369:15775 reverse MW:51159	1	20	20	18	48.1	51.159	1.8223e-146		417750000	668500000	606360000	2669000000	3122300000	3908700000
Mbov_0018	>Mbov_0018 Mbov_0018 simple sugar ABC transporter ATP-binding protein.P59-like protein 16463:18067 forward MW:59309	1	13	13	13	30.1	59.308	1.7097e-71		77612000	138610000	129620000	48652000	25665000	35616000
Mbov_0019	>Mbov_0019 Mbov_0019 sugar ABC transporter permease 18060:20048 forward MW:74309	1	3	3	3	5.1	74.308	1.2065e-15		0	11467000	9190000	0	0	0
Mbov_0022	>Mbov_0022 Mbov_0022 deoxyguanosine kinase 21303:21965 forward MW:26187	1	10	10	10	60.9	26.187	9.9424e-177		1582300000	1551900000	1602700000	985080000	1128800000	1106300000
Mbov_0023	>Mbov_0023 Mbov_0023 deoxyguanosine kinase 21967:22620 forward MW:25741	1	8	8	8	41	25.741	4.2445e-163		412470000	397310000	445210000	177070000	300130000	252800000
Mbov_0025	>Mbov_0025 Mbov_0025 hypothetical protein 24802:25707 reverse MW:32860	1	23	23	23	90	32.859	0		6266700000	7103200000	6768000000	4648600000	4569300000	4734100000
Mbov_0026	>Mbov_0026 Mbov_0026 ribokinase family sugar kinases 25710:26609 reverse MW:32649	1	9	9	9	45.8	32.648	1.0799e-136		401710000	284440000	269910000	195480000	228990000	219440000
Mbov_0027	>Mbov_0027 Mbov_0027 predicted Hydrolase of the HAD superfamily 26773:27603 forward MW:31104	1	3	3	3	11.2	31.104	7.6187e-14		34787000	34218000	30288000	0	0	27936000
Mbov_0033	>Mbov_0033 oppF oligopeptide ABC transporter ATP-binding protein 32981:34315 reverse MW:50840	1	5	5	5	14.2	50.84	1.0914e-41		31245000	0	23260000	0	0	0
Mbov_0034	>Mbov_0034 oppD oligopeptide ABC transporter ATP-binding protein 34308:35927 reverse MW:61382	1	3	3	3	5.2	61.381	7.8435e-08		0	25700000	28842000	0	0	0
Mbov_0037	>Mbov_0037 oppA oligopeptide ABC transporter substrate-binding protein 38044:40998 reverse MW:113303	1	6	6	6	7.1	113.3	1.8082e-21		0	46252000	26292000	40789000	0	63333000
Mbov_0038	>Mbov_0038 Mbov_0038 putative transmembrane protein 41009:50989 reverse MW:380078	1	22	22	22	7.9	380.07	2.6599e-100		323890000	266540000	419600000	646330000	749510000	576440000
Mbov_0043	>Mbov_0043 cysS cysteinyl-tRNA synthetase 52724:53965 forward MW:48222	1	1	1	1	2.2	48.221	0.00054583		0	0	0	0	0	0
Mbov_0044	>Mbov_0044 yjfH RNA methyltransferase 54012:54713 forward MW:25974	1	1	1	1	8.2	25.974	5.9351e-32		19090000	35432000	33276000	0	0	0
Mbov_0048	>Mbov_0048 nusG transcriptional antiterminator 55734:56333 forward MW:22527	1	9	9	9	50.3	22.527	9.5005e-161		2095700000	2799700000	3077900000	2093800000	2088200000	1627300000
Mbov_0049	>Mbov_0049 Mbov_0049 putative lipoprotein 56745:58955 forward MW:85568	1	11	11	11	14.1	85.566	2.8484e-33		261410000	266980000	213970000	727730000	793100000	744260000
Mbov_0050	>Mbov_0050 Mbov_0050 predicted membrane protein 59113:60147 forward MW:39770	1	1	1	1	2	39.769	0.00056805		0	0	0	50147000	55449000	0
Mbov_0051	>Mbov_0051 pyrH uridylate kinase 60339:61061 forward MW:26341	1	11	11	11	52.5	26.341	2.4501e-138		1372200000	1269400000	1402000000	673720000	630150000	676800000
Mbov_0052	>Mbov_0052 frr ribosome recycling factor 61061:61612 forward MW:20724	1	12	12	12	61.2	20.724	3.7204e-230		6069000000	6231200000	5027300000	5223700000	4983300000	5257900000
Mbov_0056	>Mbov_0056 gpsA glycerol-3-phosphate dehydrogenase 66024:67022 reverse MW:36914	1	15	15	15	50.6	36.914	1.204e-188		846280000	1053400000	1063000000	740760000	775200000	767500000
Mbov_0057	>Mbov_0057 ksgA dimethyladenosine transferase 67037:67825 reverse MW:30212	1	3	3	3	13.7	30.211	9.3666e-15		0	20995000	0	0	30558000	28013000
Mbov_0058	>Mbov_0058 tatD TatD DNase family protein 67818:68579 reverse MW:28957	1	7	7	7	29.6	28.957	4.2748e-33		91650000	78688000	101670000	0	93019000	107000000
Mbov_0059	>Mbov_0059 trmE tRNA modification GTPase 68589:69926 reverse MW:49979	1	17	17	17	43.8	49.978	3.7141e-199		386400000	396600000	561350000	489980000	416030000	491080000
Mbov_0062	>Mbov_0062 gapA glyceraldehyde 3-phosphate dehydrogenase 70760:71770 reverse MW:36747	1	24	24	24	85.1	36.747	0		13906000000	13397000000	14954000000	20801000000	20695000000	21240000000
Mbov_0063	>Mbov_0063 serS seryl-tRNA synthetase 71929:73197 reverse MW:48522	1	25	25	25	63.7	48.521	0		5315400000	4905400000	5741200000	3837100000	3869100000	3640700000
Mbov_0068	>Mbov_0068 lplA lipoate-protein ligase A 77394:78374 forward MW:37326	1	15	15	15	57.1	37.326	0		5613100000	6018100000	6235800000	6484600000	6383300000	6483900000
Mbov_0069	>Mbov_0069 Mbov_0069 predicted hydrolases or acyltransferases 78378:79199 forward MW:31043	1	9	9	9	37.4	31.042	7.5299e-97		623750000	659840000	595680000	559250000	455990000	592200000
Mbov_0071	>Mbov_0071 asnA aspartate ammonia ligase 80040:81020 forward MW:38005	1	18	18	18	56.4	38.005	1.1604e-179		1915700000	2447800000	2226300000	1426300000	1446500000	1343500000
Mbov_0072	>Mbov_0072 polC DNA polymerase III subunit alpha 81145:85521 forward MW:166605	1	43	43	43	34	166.6	7.8347e-261		974940000	993300000	760350000	126030000	129470000	190410000
Mbov_0073	>Mbov_0073 Mbov_0073 putative ATPase 85927:87150 forward MW:46531	1	6	6	6	16	46.531	4.3498e-19		0	25233000	15745000	0	0	0
Mbov_0074	>Mbov_0074 pheS phenylalanyl-tRNA synthetase alpha chain 87140:88105 forward MW:37411	1	10	10	10	34.3	37.41	1.6405e-107		980570000	953310000	1259100000	634400000	594350000	760250000
Mbov_0075	>Mbov_0075 ung uracil-DNA glycosylase 88095:88754 forward MW:25346	1	2	2	2	9.6	25.346	1.3036e-10		34614000	37689000	32180000	0	0	0
Mbov_0076	>Mbov_0076 pheT phenylalanyl-tRNA synthetase beta chain 88756:90942 forward MW:82369	1	33	33	33	49.7	82.368	5.1341e-288		1285800000	1393100000	1287500000	299380000	327260000	303160000
Mbov_0077	>Mbov_0077 glyA serine hydroxymethyltransferase 90952:92217 forward MW:46262	1	20	20	20	76.2	46.261	0		6402500000	6143300000	6538300000	5340400000	5083300000	5024400000
Mbov_0078	>Mbov_0078 pip proline iminopeptidase 92227:93198 forward MW:37351	1	8	8	8	35.9	37.35	2.7929e-59		195120000	195000000	190220000	203530000	196420000	183320000
Mbov_0079	>Mbov_0079 sufS cysteine desulfurase 93191:94351 forward MW:43400	1	5	5	5	18.9	43.399	2.5429e-40		46634000	85722000	45806000	0	0	0
Mbov_0080	>Mbov_0080 nifU nitrogen fixation protein 94341:94769 forward MW:16427	1	5	5	5	44.4	16.427	5.8121e-48		143130000	137550000	177080000	157150000	79937000	110740000
Mbov_0081	>Mbov_0081 dinB DNA polymerase IV 94759:96006 forward MW:47611	1	1	1	1	2.9	47.61	8.1085e-13		0	18814000	14162000	0	0	0
Mbov_0082	>Mbov_0082 nadD nicotinate-nucleotide adenylyltransferase 96012:97106 forward MW:42155	1	10	10	10	34.3	42.155	2.3626e-94		165450000	182670000	138620000	38671000	135120000	109080000
Mbov_0083	>Mbov_0083 rluB ribosomal large subunit pseudouridine synthase B 97094:97861 forward MW:29225	1	5	5	5	18.4	29.225	9.3184e-17		133890000	84821000	105280000	274260000	258350000	233480000
Mbov_0085	>Mbov_0085 Mbov_0085 hypothetical protein 99073:99333 forward MW:10227	1	4	4	4	58.1	10.227	3.0624e-145		1459800000	1605800000	1449800000	1626300000	1536200000	1709200000
Mbov_0086	>Mbov_0086 fbaA fructose-bisphosphate aldolase 99336:100211 forward MW:31372	1	17	17	17	65.6	31.372	9.6474e-222		1440000000	1628000000	1697400000	799280000	864790000	810310000
Mbov_0088	>Mbov_0088 Mbov_0088 50S ribosomal protein 100981:101451 forward MW:16869	1	10	10	10	66.7	16.869	0		10359000000	10543000000	9159100000	8891400000	9238600000	9224400000
Mbov_0089	>Mbov_0089 Mbov_0089 50S ribosomal protein 101451:102146 forward MW:24986	1	13	13	13	66.2	24.986	1.4383e-217		1744800000	2211900000	1936700000	946930000	884990000	908350000
Mbov_0093	>Mbov_0093 cspR RNA methyltransferase 104975:105508 forward MW:20715	1	7	7	7	33.9	20.715	3.223e-15		183390000	161230000	134880000	0	39206000	53867000
Mbov_0094	>Mbov_0094 spoU RNA methyltransferase 105493:106224 forward MW:27370	1	7	7	7	34.2	27.37	9.9638e-85		173540000	148690000	162200000	75444000	97625000	106050000
Mbov_0095	>Mbov_0095 Mbov_0095 hypothetical protein 106232:106465 forward MW:9062	1	2	2	2	31.2	9.0621	1.984e-31		38546000	44692000	54301000	35686000	56160000	0
Mbov_0096	>Mbov_0096 Mbov_0096 predicted GTPases 106465:107325 forward MW:32752	1	8	8	8	29.4	32.752	6.5244e-31		61169000	100330000	74977000	0	0	27334000
Mbov_0098	>Mbov_0098 ptsK HPr kinase/phosphorylase 107880:108842 forward MW:35321	1	22	22	22	66.6	35.32	7.4174e-246		2255600000	2265100000	2330000000	2335900000	2166500000	2181500000
Mbov_0100	>Mbov_0100 trxB thioredoxin reductase 109820:110743 forward MW:33697	1	18	18	18	70.7	33.696	0		9059200000	9891900000	9736800000	6775900000	6814200000	7352100000
Mbov_0102	>Mbov_0102 pdhA pyruvate dehydrogenase E1 component subunit alpha 111757:112848 forward MW:41303	1	30	30	30	87.6	41.302	0		106750000000	110960000000	112360000000	148140000000	138530000000	138260000000
Mbov_0103	>Mbov_0103 pdhB pyruvate dehydrogenase E1 component subunit beta 112885:113871 forward MW:36001	1	22	22	22	86.6	36.001	0		68088000000	74572000000	75420000000	126360000000	112150000000	112950000000
Mbov_0104	>Mbov_0104 Mbov_0104 hypothetical protein 114008:114232 forward MW:8148	1	6	6	6	56.8	8.1482	0		6600900000	5925500000	5609400000	6626800000	6100900000	6107200000
Mbov_0105	>Mbov_0105 Mbov_0105 dihydrolipoamide succinyltransferase 114232:114966 forward MW:26812	1	19	19	19	75.4	26.812	0		26274000000	30279000000	32970000000	41831000000	39887000000	35148000000
Mbov_0106	>Mbov_0106 pdhD dihydrolipoamide dehydrogenase 114968:116581 forward MW:58100	1	30	30	30	73.4	58.099	0		58383000000	60849000000	65152000000	71298000000	75001000000	78273000000
Mbov_0107	>Mbov_0107 Mbov_0107 transposase ISMbov1 116851:118101 reverse MW:48568;>Mbov_0172 Mbov_0172 transposase ISMbov1 194673:195923 reverse MW:48561;>Mbov_0183 Mbov_0183 transposase ISMbov1 213355:214605 reverse MW:48476;>Mbov_0318 Mbov_0318 transposase ISMbov1	10	1	1	1	1.9	48.567	0.0025476		82208000	92377000	90689000	22264000	25852000	28563000
Mbov_0108	>Mbov_0108 Mbov_0108 50S ribosomal protein 118298:118504 forward MW:7445	1	2	2	2	30.9	7.4457	9.6835e-11		0	10310000	8515900	0	0	0
Mbov_0109	>Mbov_0109 Mbov_0109 monophosphate biosynthesis 118559:119104 reverse MW:20236	1	11	11	11	79	20.236	5.4606e-143		2838400000	2847900000	2880300000	2786200000	2628900000	2936000000
Mbov_0111	>Mbov_0111 Mbov_0111 putative lipoprotein 120540:123425 forward MW:110129	1	29	29	29	34	110.13	2.1808e-172		440200000	533630000	483640000	1223300000	1327900000	1460200000
Mbov_0114	>Mbov_0114 oppD oligopeptide ABC transporter ATP-binding protein 125861:127009 forward MW:43319	1	8	8	8	27	43.318	5.8396e-64		230710000	266680000	308010000	219300000	280810000	313220000
Mbov_0115	>Mbov_0115 oppF oligopeptide ABC transporter ATP-binding protein 126999:129401 forward MW:93975	1	11	11	11	16.9	93.974	3.4438e-47		317630000	402810000	352050000	712610000	1706300000	1138000000
Mbov_0116	>Mbov_0116 Mbov_0116 putative lipoprotein 129414:130400 forward MW:37375	1	4	4	4	12.8	37.375	1.5103e-17		0	52732000	47851000	0	0	0
Mbov_0120	>Mbov_0120 rpiB ribose 5-phosphate isomerase B 134318:134818 reverse MW:18450	1	9	9	9	63.9	18.45	4.6287e-215		2875800000	2856600000	3127700000	3333300000	3311000000	3111000000
Mbov_0123	>Mbov_0123 Mbov_0123 hypothetical protein (metal-dependent hydrolase) 137370:137828 forward MW:18021	1	3	3	3	27	18.021	1.166e-23		109890000	112520000	115690000	118790000	116590000	118490000
Mbov_0124	>Mbov_0124 cdd cytidine deaminase 137831:138226 forward MW:14385	1	6	6	6	79.4	14.385	1.2298e-275		2107500000	1980200000	2093200000	1446500000	1358900000	1204300000
Mbov_0125	>Mbov_0125 era GTP-binding protein 138238:139110 forward MW:32851	1	6	6	6	28.6	32.851	2.8742e-65		348720000	338170000	395930000	194510000	210070000	277960000
Mbov_0126	>Mbov_0126 pepP XAA-Pro aminopeptidase 139144:140193 forward MW:39683	1	16	16	16	49.6	39.683	1.9387e-291		7443700000	7368100000	6766300000	3117700000	3666300000	3719800000
Mbov_0127	>Mbov_0127 proS prolyl-tRNA synthetase 140311:141747 forward MW:55062	1	24	24	24	52.9	55.061	2.9319e-271		949150000	1131900000	929870000	301430000	296460000	333700000
Mbov_0131	>Mbov_0131 Mbov_0131 phosphoketolase 145083:147470 forward MW:89943	1	43	43	43	69.2	89.941	0		49150000000	49052000000	52066000000	34740000000	37134000000	35780000000
Mbov_0133	>Mbov_0133 pepF oligoendopeptidase 148951:150792 reverse MW:72227	2	20	20	20	36.5	72.226	4.2672e-138		429570000	399980000	363950000	210150000	294000000	276250000
Mbov_0139	>Mbov_0139 Mbov_0139 50S ribosomal protein 157712:157912 forward MW:7736	1	2	2	2	34.8	7.7361	5.4116e-06		75686000	32919000	30543000	0	0	0
Mbov_0141	>Mbov_0141 thiI thiamine biosynthesis protein 159606:160742 forward MW:42776	1	8	8	8	20.4	42.776	1.1295e-27		70936000	246610000	308210000	0	0	0
Mbov_0145	>Mbov_0145 Mbov_0145 putative lipoprotein 162942:164387 reverse MW:55281	1	22	22	22	53	55.28	7.0461e-289		1981900000	2292600000	2384800000	0	38799000	43751000
Mbov_0148	>Mbov_0148 valS valyl-tRNA synthetase 167639:170128 forward MW:96856	1	23	23	23	30.2	96.854	3.2425e-173		608370000	562030000	655580000	523330000	446280000	464380000
Mbov_0149	>Mbov_0149 folD methylenetetrahydrofolate dehydrogenase (NADP ) 170131:170991 forward MW:31601	1	19	19	19	64.7	31.6	6.558e-293		2715900000	3239900000	3021500000	2629000000	2884500000	2429100000
Mbov_0150	>Mbov_0150 pta phosphate acetyltransferase 171091:172047 forward MW:34395	1	25	25	25	75.8	34.395	0		17246000000	17645000000	18118000000	18135000000	18245000000	18181000000
Mbov_0151	>Mbov_0151 ackA acetate kinase 172051:173244 forward MW:44184	1	27	27	27	82.1	44.183	0		34705000000	34473000000	37011000000	30821000000	31147000000	32670000000
Mbov_0152	>Mbov_0152 coaD pantetheine-phosphate adenylyltransferase 173256:173678 forward MW:15932	1	5	5	5	37.1	15.932	5.0857e-26		202060000	229620000	247340000	111300000	128420000	71722000
Mbov_0153	>Mbov_0153 engB GTP-binding protein 173678:174259 forward MW:22493	1	9	9	9	57	22.493	8.0659e-89		307710000	305820000	275000000	125240000	104630000	101610000
Mbov_0154	>Mbov_0154 Mbov_0154 putative transmembrane protein 174287:175783 forward MW:56897	1	10	10	10	20.7	56.896	6.5114e-78		225610000	318540000	163780000	238740000	187040000	343190000
Mbov_0155	>Mbov_0155 pk pyruvate kinase 175916:177352 forward MW:53584	1	21	21	21	55.2	53.584	0		3464000000	3139600000	3054800000	9810100000	9779500000	10212000000
Mbov_0156	>Mbov_0156 Mbov_0156 putative lipoprotein 177421:178401 reverse MW:37096	1	4	4	4	13.8	37.096	3.2942e-10		1506800000	5144100000	1772300000	8352900000	12951000000	12102000000
Mbov_0157	>Mbov_0157 dnaK molecular chaperone DnaK 178653:180449 forward MW:65284	1	29	29	29	52.2	65.283	0		18603000000	18447000000	19709000000	15725000000	14157000000	14460000000
Mbov_0158	>Mbov_0158 gid tRNA (uracil-5-)-methyltransferase Gid 180531:181814 reverse MW:48784	1	5	5	5	14.5	48.783	3.5865e-24		31301000	27288000	41094000	0	0	0
Mbov_0160	>Mbov_0160 ldhA D-lactate dehydrogenase 182494:183483 reverse MW:36921	1	21	21	21	62	36.92	0		3026400000	3209300000	3193700000	5995300000	6618700000	6868300000
Mbov_0165	>Mbov_0165 Mbov_0165 hypothetical protein 185766:188189 reverse MW:94156	1	23	23	23	34.1	94.154	9.1468e-157		239950000	266710000	258480000	447520000	463250000	415460000
Mbov_0168	>Mbov_0168 tig trigger factor 190027:191532 reverse MW:57032	1	37	37	37	71.1	57.031	0		48158000000	53118000000	50656000000	39825000000	38003000000	37949000000
Mbov_0174	>Mbov_0174 Mbov_0174 P48-like surface lipoprotein 197851:199839 forward MW:74043	1	19	17	17	37.5	74.042	2.2057e-228		168820000	162420000	163480000	986410000	927730000	1035000000
Mbov_0175	>Mbov_0175 polA DNA polymerase I 200621:201538 reverse MW:34967	1	7	7	7	33.4	34.966	1.2361e-121		40644000	40474000	48676000	69634000	52370000	52528000
Mbov_0176	>Mbov_0176 polC DNA polymerase III subunit alpha 201540:204473 reverse MW:112658	1	26	26	26	30.4	112.66	4.1611e-213		633820000	586760000	621210000	343360000	338580000	351830000
Mbov_0190	>Mbov_0190 Mbov_0190 hypothetical protein 222286:222846 reverse MW:21796	1	5	5	5	29.6	21.796	2.8901e-47		273810000	352970000	386440000	459660000	397600000	368260000
Mbov_0191	>Mbov_0191 gidA glucose inhibited division protein 223057:224898 forward MW:68467	1	24	24	24	47	68.466	6.1516e-221		996030000	1012400000	1029400000	885330000	938250000	1090500000
Mbov_0192	>Mbov_0192 Mbov_0192 conserved hypothetical protein 224885:225337 forward MW:17230	1	5	5	5	32.7	17.23	1.399e-14		75203000	123440000	109700000	104870000	613020000	405240000
Mbov_0194	>Mbov_0194 Mbov_0194 putative transmembrane protein 227307:228326 forward MW:39013	1	4	4	4	13.9	39.012	1.6643e-12		0	9099800	8957400	0	0	0
Mbov_0196	>Mbov_0196 Mbov_0196 formylmethionyl-tRNA deformylase 228943:229503 forward MW:21228	1	8	8	8	54.8	21.228	5.2857e-117		716940000	734190000	796860000	475590000	451900000	501190000
Mbov_0197	>Mbov_0197 Mbov_0197 putative transmembrane protein 229516:230913 forward MW:52074	1	11	11	11	24.1	52.073	2.8528e-91		224940000	232200000	225000000	221350000	215490000	225020000
Mbov_0198	>Mbov_0198 parE topoisomerase IV subunit B 231027:232943 forward MW:71432	1	14	14	14	26.2	71.431	6.0177e-131		152870000	166190000	135140000	69033000	41725000	44044000
Mbov_0199	>Mbov_0199 parC topoisomerase IV subunit A 232957:235542 forward MW:97669	1	19	19	19	28.1	97.668	9.5945e-143		300030000	230380000	287540000	0	0	0
Mbov_0200	>Mbov_0200 Mbov_0200 predicted hydrolases of the HAD superfamily 235684:236613 forward MW:34666	1	20	20	20	72.8	34.666	0		4455700000	4938400000	4593200000	2607700000	2533900000	2546800000
Mbov_0201	>Mbov_0201 rnhC ribonuclease HII 236615:237331 forward MW:26842	1	4	4	4	15.5	26.842	1.1501e-06		23117000	21512000	18184000	0	0	0
Mbov_0202	>Mbov_0202 dcm DNA-methyltransferase 237519:238493 forward MW:37002	1	13	13	13	41	37.002	8.1796e-53		529890000	404050000	443290000	104920000	233320000	192970000
Mbov_0203	>Mbov_0203 Mbov_0203 hypothetical protein 238486:239193 forward MW:27527	1	8	8	8	33.6	27.527	1.6965e-33		129400000	157430000	135160000	116330000	112230000	114720000
Mbov_0205	>Mbov_0205 gidB methyltransferase GidB (glucose inhibited division protein) 240235:240930 reverse MW:26896	1	2	2	2	6.1	26.896	0.00065016		127550000	125720000	156530000	65712000	0	61107000
Mbov_0206	>Mbov_0206 prsA ribose-phosphate pyrophosphokinase 240914:241900 reverse MW:36044	1	18	18	18	62.8	36.043	0		7393100000	7752500000	7470900000	4520000000	5415000000	6053100000
Mbov_0207	>Mbov_0207 Mbov_0207 hypothetical protein 242118:242840 reverse MW:26588	1	9	8	8	55	26.588	2.8611e-123		79369000	84564000	113840000	0	0	0
Mbov_0210	>Mbov_0210 Mbov_0210 hypothetical protein 243446:244567 reverse MW:40927	2	12	12	11	53.4	40.926	0		405200000	491380000	607730000	0	0	0
Mbov_0211	>Mbov_0211 Mbov_0211 endonuclease I 244899:245843 reverse MW:36145	1	4	4	4	14.3	36.144	1.7946e-17		0	99242000	36615000	119410000	157740000	110460000
Mbov_0212	>Mbov_0212 tktA transketolase 245942:247888 forward MW:72207	1	19	19	19	44.4	72.206	0		1216500000	1268800000	1332900000	1279000000	1287700000	1183900000
Mbov_0213	>Mbov_0213 Mbov_0213 inorganic pyrophosphatase 247951:248505 reverse MW:21599	1	9	9	9	34.2	21.599	2.035e-85		4574500000	5190100000	5077900000	3310100000	3706500000	3482600000
Mbov_0214	>Mbov_0214 Mbov_0214 30S ribosomal protein 248584:248853 forward MW:10192	1	2	2	2	25.8	10.193	1.534e-21		129580000	156530000	124160000	324300000	253680000	85599000
Mbov_0216	>Mbov_0216 Mbov_0216 putative transmembrane protein 249648:251816 forward MW:82740	1	26	26	26	39.8	82.739	5.8844e-207		771310000	1037100000	1013500000	943740000	1012400000	1173000000
Mbov_0217	>Mbov_0217 Mbov_0217 predicted lipoprotein 251828:253210 forward MW:53480	1	12	12	12	26.1	53.479	1.0781e-48		25245000	45959000	43572000	57773000	92504000	137190000
Mbov_0218	>Mbov_0218 Mbov_0218 HIT-like protein 253210:253545 forward MW:12611	1	7	7	7	70.3	12.611	1.4113e-213		7945100000	7404600000	7630500000	6533500000	5707700000	5112300000
Mbov_0220	>Mbov_0220 Mbov_0220 50S ribosomal protein 254416:254568 reverse MW:5883	1	4	4	4	60	5.8839	7.6251e-13		762300000	543150000	318340000	235360000	256100000	211530000
Mbov_0222	>Mbov_0222 tpx Thiol peroxidase 255034:255519 forward MW:18371	1	11	11	11	77	18.371	0		12114000000	12915000000	13838000000	13378000000	13086000000	12092000000
Mbov_0223	>Mbov_0223 Mbov_0223 conserved hypothetical protein 255557:255793 reverse MW:9085	1	2	2	2	24.4	9.0853	1.8129e-05		59534000	51313000	74316000	0	0	45829000
Mbov_0224	>Mbov_0224 ftsY signal recognition particle receptor 255783:256847 reverse MW:39555	1	11	11	11	25.4	39.555	1.4769e-36		567920000	684050000	511520000	386680000	498430000	501050000
Mbov_0225	>Mbov_0225 Mbov_0225 hypothetical protein 256916:257200 reverse MW:11488	1	3	3	3	25.5	11.488	4.3405e-11		689810000	582670000	677590000	627080000	767590000	720270000
Mbov_0226	>Mbov_0226 metG methionyl-tRNA synthetase 257222:258772 reverse MW:60196	1	28	28	28	61	60.195	0		2088900000	2231000000	2553800000	1917800000	1910300000	1929300000
Mbov_0227	>Mbov_0227 Mbov_0227 predicted O-methyltransferase 258775:259581 reverse MW:31168	1	6	6	6	26.5	31.168	1.4398e-27		54884000	57336000	50731000	108240000	126420000	80408000
Mbov_0228	>Mbov_0228 rnr ribonuclease R 259581:261770 reverse MW:83874	1	27	27	27	42.8	83.873	7.5352e-251		790900000	781650000	856420000	104890000	40001000	168190000
Mbov_0231	>Mbov_0231 gmk guanylate kinase 262358:262945 forward MW:22579	1	7	7	7	43.1	22.579	1.1122e-98		722170000	666790000	790620000	677140000	666540000	867750000
Mbov_0232	>Mbov_0232 Mbov_0232 protein phosphatase 262951:263703 forward MW:27892	1	5	5	5	26	27.892	6.2638e-35		52960000	55893000	45993000	0	27693000	59177000
Mbov_0234	>Mbov_0234 engC GTPase 264731:265576 forward MW:32571	1	4	4	4	17.1	32.571	3.6461e-22		22688000	0	0	0	0	0
Mbov_0235	>Mbov_0235 rpe ribulose-phosphate 3-epimerase 265563:266225 forward MW:25074	1	10	10	10	51.4	25.074	1.214e-215		2484400000	2710500000	2702200000	2579100000	2817300000	2796000000
Mbov_0237	>Mbov_0237 Mbov_0237 transposase ISMbov5 267160:268548 forward MW:53405;>Mbov_0259 Mbov_0259 transposase ISMbov5 298180:299568 forward MW:53405;>Mbov_0379 Mbov_0379 transposase ISMbov5 445899:447287 reverse MW:53405;>Mbov_0830 Mbov_0830 transposase ISMbov5	4	15	15	15	34	53.404	1.1171e-91		487930000	644890000	493090000	998540000	480950000	650730000
Mbov_0239	>Mbov_0239 Mbov_0239 transposase ISMbov4 271088:272521 reverse MW:55988	1	4	4	4	8.6	55.987	1.792e-15		38166000	75072000	25133000	0	0	0
Mbov_0241	>Mbov_0241 Mbov_0241 AAA family ATPase 272994:274037 forward MW:39892	1	2	2	2	6.9	39.891	1.4121e-09		0	0	11083000	17913000	0	0
Mbov_0242	>Mbov_0242 Mbov_0242 hypothetical protein 274039:276309 forward MW:87099	1	15	15	15	25.9	87.097	2.1196e-132		184100000	161650000	169570000	79397000	101280000	125810000
Mbov_0243	>Mbov_0243 hsdR type I restriction enzyme R subunit 276539:279679 forward MW:122362	1	28	28	28	29.4	122.36	6.9701e-182		382550000	363530000	377510000	324790000	371490000	438560000
Mbov_0244	>Mbov_0244 hsdM type I restriction enzyme M protein 279681:281321 forward MW:62416	1	22	22	22	50.4	62.415	1.9812e-255		812720000	675540000	687060000	352190000	401090000	366190000
Mbov_0247	>Mbov_0247 hsdS type I restriction enzyme S subunit 282727:283902 forward MW:44928	1	7	7	7	17.4	44.928	1.5849e-50		124250000	144980000	118120000	183950000	186950000	140710000
Mbov_0255	>Mbov_0255 Mbov_0255 CTP synthetase 290310:291929 forward MW:60404	1	19	19	19	53.8	60.403	0		3575900000	3624500000	3272300000	1744700000	1663000000	2119000000
Mbov_0256	>Mbov_0256 ileS isoleucyl-tRNA synthetase 292169:294835 forward MW:102641	1	41	41	41	50.5	102.64	0		4976800000	5282900000	4981400000	3427800000	3605800000	3984600000
Mbov_0266	>Mbov_0266 truB tRNA pseudouridine synthase B 306431:307297 forward MW:32336	1	6	6	6	30.2	32.336	1.8801e-76		192080000	150470000	185750000	74332000	59008000	54737000
Mbov_0267	>Mbov_0267 Mbov_0267 conserved hypothetical protein 307290:308132 forward MW:32083	1	16	16	16	62.5	32.082	7.1493e-289		2023400000	2242100000	2181600000	1276800000	1390200000	1186400000
Mbov_0268	>Mbov_0268 Mbov_0268 riboflavin kinase / FMN adenylyltransferase 308164:309051 forward MW:34032	1	8	8	8	27.8	34.032	1.493e-40		162540000	144660000	95597000	75805000	41225000	25323000
Mbov_0269	>Mbov_0269 Mbov_0269 30S ribosomal protein 309142:309408 forward MW:10213	1	4	4	4	50	10.213	1.2514e-17		116200000	104210000	71743000	0	0	21910000
Mbov_0270	>Mbov_0270 Mbov_0270 lipase 309562:310353 forward MW:30397	1	13	13	13	57.4	30.396	2.9526e-264		3416700000	3422600000	3456300000	1996600000	2273800000	2535800000
Mbov_0274	>Mbov_0274 Mbov_0274 putative lipoprotein 313664:315433 forward MW:66471	1	17	17	17	37	66.47	1.1557e-139		217550000	383370000	239120000	604520000	831940000	795630000
Mbov_0275	>Mbov_0275 Mbov_0275 putative membrane lipoprotein 315473:316540 reverse MW:40083	1	5	5	5	15.2	40.083	1.0884e-23		0	7152000	0	70992000	68860000	0
Mbov_0277	>Mbov_0277 Mbov_0277 50S ribosomal protein 318811:319266 forward MW:16998	1	4	4	4	33.8	16.998	1.9636e-45		542300000	607710000	730260000	490230000	444130000	400670000
Mbov_0278	>Mbov_0278 dnaB replicative DNA helicase 319256:320731 forward MW:56208	1	16	16	16	37.1	56.207	2.9157e-94		288520000	304170000	266140000	205930000	115440000	172570000
Mbov_0283	>Mbov_0283 Mbov_0283 putative lipoprotein 324834:325595 forward MW:28927	1	2	2	2	6.7	28.927	2.0624e-07		0	0	0	223820000	211500000	208880000
Mbov_0286	>Mbov_0286 hcaD NADH oxidase (NOXASE) 329033:330382 forward MW:49710	1	17	17	17	47.7	49.709	3.118e-145		334840000	390660000	362390000	409990000	416070000	397270000
Mbov_0290	>Mbov_0290 Mbov_0290 putative lipoprotein 335653:337044 reverse MW:52416	1	4	4	4	10.8	52.415	7.7569e-18		0	14951000	0	20256000	26101000	27500000
Mbov_0294	>Mbov_0294 rpsB 30S ribosomal protein 342696:343649 forward MW:35519	1	17	17	17	64.7	35.518	4.3658e-176		3530100000	3786400000	3339100000	795020000	934480000	751810000
Mbov_0295	>Mbov_0295 ef-Ts elongation factor 343699:344595 forward MW:32607	1	17	17	17	76.2	32.607	0		20294000000	20343000000	21622000000	17036000000	17966000000	18489000000
Mbov_0296	>Mbov_0296 Mbov_0296 putative lipoprotein 344629:346503 reverse MW:70968	1	3	3	3	3.8	70.967	1.3998e-06		0	15464000	27671000	61751000	70252000	91577000
Mbov_0297	>Mbov_0297 Mbov_0297 conserved hypothetical protein 346527:347030 reverse MW:19479	1	3	3	3	28.1	19.479	1.7055e-37		111120000	98455000	128390000	92887000	185830000	0
Mbov_0299	>Mbov_0299 Mbov_0299 NADH oxidase 349321:350685 reverse MW:49819	1	28	28	28	73.3	49.819	0		48659000000	52432000000	55398000000	46822000000	45139000000	45145000000
Mbov_0301	>Mbov_0301 Mbov_0301 conserved hypothetical protein 352871:353656 reverse MW:30428	1	7	7	7	39.5	30.428	6.0987e-69		194990000	257550000	228400000	157980000	226610000	121780000
Mbov_0302	>Mbov_0302 rpoD RNA polymerase primary sigma factor 353661:355190 reverse MW:59147	1	17	17	17	41.1	59.146	0		3706300000	3803000000	3809400000	2581700000	2470100000	2316800000
Mbov_0303	>Mbov_0303 dnaG DNA primase 355183:357123 reverse MW:75688	1	16	16	16	32.5	75.687	6.5331e-149		9805600000	13317000000	10395000000	6759700000	9948300000	21913000000
Mbov_0304	>Mbov_0304 glyS1 glycyl-tRNA synthetase 357165:358541 reverse MW:52872	1	21	21	21	48.5	52.872	4.8187e-262		2076700000	2158400000	2320300000	1692600000	1522600000	1677300000
Mbov_0305	>Mbov_0305 Mbov_0305 putative transmembrane protein 358653:360440 reverse MW:68719	1	29	29	29	56.6	68.718	0		4237300000	4596600000	4886000000	3855700000	3932400000	3615400000
Mbov_0306	>Mbov_0306 phnD phosphonate ABC transporter substrate-binding protein 360891:362246 forward MW:51517	1	4	4	4	8.6	51.517	6.7316e-13		0	0	0	2250400000	0	0
Mbov_0309	>Mbov_0309 Mbov_0309 conserved hypothetical protein 365003:365248 reverse MW:9002	1	4	4	4	44.4	9.0022	2.0477e-38		1212500000	1313700000	1583000000	1260500000	1152900000	1307200000
Mbov_0310	>Mbov_0310 secA preprotein translocase subunit SecA 365329:367848 reverse MW:96339	1	40	40	40	57.8	96.337	0		1871100000	1809200000	1736300000	1349700000	1394200000	1502300000
Mbov_0312	>Mbov_0312 adh alcohol dehydrogenase 368079:369131 forward MW:37581	1	26	26	26	92	37.581	0		66572000000	63711000000	65780000000	29935000000	27523000000	27399000000
Mbov_0313	>Mbov_0313 topA DNA topoisomerase I 369280:371118 reverse MW:69961	1	32	32	32	60.5	69.96	0		1354200000	1335300000	1520700000	939760000	1099900000	1030700000
Mbov_0314	>Mbov_0314 Mbov_0314 30S ribosomal protein 371498:371935 forward MW:16658	1	5	5	5	34.5	16.658	1.3954e-29		944840000	1116300000	1222700000	159290000	218500000	178920000
Mbov_0315	>Mbov_0315 ssb putative single-strand DNA-binding protein 371977:372375 forward MW:14518	1	1	1	1	9.1	14.518	2.8715e-22		67796000	72428000	63195000	51922000	41379000	53359000
Mbov_0316	>Mbov_0316 Mbov_0316 30S ribosomal protein 372395:372721 forward MW:12029	1	3	3	3	39.8	12.029	8.6525e-39		74048000	42482000	33637000	92917000	0	0
Mbov_0319	>Mbov_0319 Mbov_0319 utative translation factor 375795:376250 reverse MW:17179	1	5	5	5	35.8	17.179	3.6773e-31		102090000	86206000	138310000	70699000	94945000	121310000
Mbov_0321	>Mbov_0321 hisS histidyl-tRNA synthetase 378210:379526 forward MW:50393	1	24	24	24	62.3	50.392	0		8510700000	9315900000	8721900000	4461700000	4258400000	4068200000
Mbov_0322	>Mbov_0322 aspS aspartyl-tRNA synthetase 379595:381298 forward MW:65951	1	25	25	25	49.9	65.95	0		2112400000	2363900000	2185600000	1378300000	1407300000	1557500000
Mbov_0325	>Mbov_0325 glpK glycerol kinase 383525:385033 reverse MW:56560	1	23	23	23	59.2	56.56	0		2102900000	2131900000	2349700000	3221000000	2967000000	3241600000
Mbov_0326	>Mbov_0326 Mbov_0326 predicted secreted acid phosphatase 385323:386714 reverse MW:52715	1	4	4	4	11.7	52.714	4.7114e-27		0	26082000	23268000	52295000	51733000	55439000
Mbov_0327	>Mbov_0327 Mbov_0327 exopolyphosphatase-related proteins 386847:387848 reverse MW:37833	1	18	18	18	65.2	37.833	0		3483500000	3849000000	4243500000	4721900000	4522800000	4333300000
Mbov_0328	>Mbov_0328 Mbov_0328 exopolyphosphatase-related proteins 387850:388818 reverse MW:36457	1	16	16	16	70.8	36.457	0		4611800000	5330400000	5514200000	6000800000	5834400000	5497500000
Mbov_0330	>Mbov_0330 Mbov_0330 hypothetical protein 389855:390139 forward MW:10662	1	4	4	4	54.3	10.662	1.8215e-37		224140000	258390000	262470000	123520000	138780000	137080000
Mbov_0331	>Mbov_0331 Mbov_0331 Predicted kinase related to dihydroxyacetone kinase 390132:391778 forward MW:60292	1	24	24	24	56.8	60.291	0		3127700000	3377100000	3973300000	2140100000	2243100000	2213800000
Mbov_0332	>Mbov_0332 plsX glycerol-3-phosphate acyltransferase plsX 391785:392789 forward MW:36683	1	15	15	15	42.8	36.683	6.4195e-123		1057700000	1302400000	1078500000	617410000	566790000	651880000
Mbov_0333	>Mbov_0333 rnc ribonuclease III 392782:393456 forward MW:25222	1	7	7	7	39.7	25.222	1.6111e-150		137360000	129850000	154140000	41502000	96715000	49169000
Mbov_0334	>Mbov_0334 smc chromosome segregation protein 393530:396508 forward MW:111098	1	43	43	43	48.5	111.1	0		2364500000	2806300000	2664900000	1807500000	1679000000	1600900000
Mbov_0336	>Mbov_0336 Mbov_0336 predicted hydrolases 398008:398844 forward MW:31671	1	8	8	8	32.4	31.67	4.1082e-41		559760000	659310000	757790000	364560000	432060000	405950000
Mbov_0338	>Mbov_0338 adh alcohol dehydrogenase 399768:400829 forward MW:38473	1	19	19	19	73.1	38.473	0		12553000000	13524000000	14091000000	496170000	0	0
Mbov_0339	>Mbov_0339 vspY1 variable surface lipoprotein VspY1 401155:402105 forward MW:34808	1	3	3	3	26.9	34.808	3.3281e-41		0	0	0	85211000	81538000	64986000
Mbov_0341	>Mbov_0341 Mbov_0341 putative transmembrane protein 405400:412431 forward MW:265192	1	6	5	5	3.2	265.19	9.8584e-18		0	12605000	11143000	22694000	26956000	18389000
Mbov_0350	>Mbov_0350 Mbov_0350 putative lipoprotein 417588:419732 forward MW:82803	1	7	7	7	11.5	82.802	2.9216e-30		50152000	48328000	58007000	47436000	55496000	0
Mbov_0353	>Mbov_0353 adh alcohol dehydrogenase 420485:421591 forward MW:40161	1	12	12	12	43.5	40.161	4.4547e-137		448640000	405850000	409010000	206670000	200600000	193330000
Mbov_0364	>Mbov_0364 Mbov_0364 putative membrane lipoprotein 428014:429429 reverse MW:52555	1	7	7	7	14.2	52.554	4.1043e-44		42878000	35532000	43918000	89612000	82101000	67101000
Mbov_0368	>Mbov_0368 Mbov_0368 putative transmembrane protein 434480:435340 reverse MW:33293	1	3	3	3	9.4	33.293	5.3036e-10		0	0	0	162140000	153440000	194770000
Mbov_0369	>Mbov_0369 deoD purine-nucleoside phosphorylase 435514:436242 reverse MW:27005	1	7	7	7	37.2	27.005	7.1946e-99		583530000	653080000	743090000	328000000	260660000	301550000
Mbov_0370	>Mbov_0370 trmU tRNA-methyltransferase 436412:437536 forward MW:42570	1	15	15	15	55.3	42.57	3.5187e-182		548950000	536840000	626090000	585810000	464540000	488800000
Mbov_0371	>Mbov_0371 alaS alanyl-tRNA synthetase 437547:440189 forward MW:100470	1	40	40	40	50.9	100.47	0		5171900000	5729300000	5976700000	4740300000	5596000000	5366700000
Mbov_0374	>Mbov_0374 Mbov_0374 putative lipoprotein 441622:443757 forward MW:83285	1	2	2	2	2.7	83.284	1.2955e-07		0	8505800	8474800	21007000	10887000	10718000
Mbov_0375	>Mbov_0375 Mbov_0375 oxidoreductase 443932:444654 forward MW:26908	1	6	6	6	30.8	26.908	1.9857e-33		55685000	46905000	57436000	58072000	82462000	77581000
Mbov_0376	>Mbov_0376 Mbov_0376 phage-associated protein 444979:445431 forward MW:17417	1	4	4	4	35.3	17.417	1.4936e-51		70390000	69553000	125290000	0	0	0
Mbov_0393	>Mbov_0393 Mbov_0393 putative membrane lipoprotein (ICEB-1 encoded) 456628:458136 forward MW:59322	1	18	18	18	39.8	59.321	4.6476e-124		336410000	353180000	286260000	989640000	1351700000	1258700000
Mbov_0400	>Mbov_0400 Mbov_0400 hypothetical protein (ICEB-1 encoded) 469532:470176 forward MW:25548	1	13	13	13	50	25.548	6.0357e-125		964710000	1011400000	1059400000	740360000	690110000	615750000
Mbov_0403	>Mbov_0403 greA transcription elongation factor 472640:473131 forward MW:18244	1	12	12	12	72.4	18.244	0		5025200000	5798100000	5536100000	4942500000	4834700000	4703400000
Mbov_0404	>Mbov_0404 hpt hypoxanthine phosphoribosyltransferase 473121:473672 forward MW:20714	1	8	8	8	48.1	20.714	1.7275e-79		875820000	776330000	803080000	474100000	466630000	478990000
Mbov_0408	>Mbov_0408 Mbov_0408 translation-associated GTPase 474456:475559 reverse MW:40901	1	17	17	17	63.2	40.9	0		1477800000	1502500000	1603500000	1002800000	937380000	943270000
Mbov_0411	>Mbov_0411 uvrA excinuclease ABC subunit A 477083:479914 reverse MW:105491	1	23	23	23	30.1	105.49	6.8866e-162		245450000	187640000	207120000	55954000	61399000	46613000
Mbov_0412	>Mbov_0412 uvrB excinuclease ABC subunit B 479916:481925 reverse MW:77620	1	20	20	20	36.9	77.618	4.1129e-189		351400000	406020000	339460000	318840000	344120000	339290000
Mbov_0418	>Mbov_0418 Mbov_0418 putative transmembrane protein 486630:487142 reverse MW:19270	1	3	3	3	15.9	19.27	1.4575e-06		52446000	65989000	50719000	91938000	117550000	122660000
Mbov_0419	>Mbov_0419 Mbov_0419 hypothetical protein 487171:490194 forward MW:116762	1	11	11	11	13.5	116.76	7.9068e-30		330020000	132190000	241900000	746130000	927740000	839750000
Mbov_0421	>Mbov_0421 trkA trk system potassium uptake protein 490469:491137 forward MW:24187	1	12	12	12	71.6	24.187	7.9592e-157		1092800000	1049200000	1072200000	817590000	832120000	1251300000
Mbov_0422	>Mbov_0422 mraZ cell division protein 491243:491773 forward MW:19970	1	4	4	4	27.8	19.97	1.8261e-21		43499000	47016000	40796000	94168000	95680000	81734000
Mbov_0423	>Mbov_0423 mraW S-adenosyl-methyltransferase 491775:492677 forward MW:33644	1	2	2	2	5.3	33.643	0.00016116		9688100	8068500	0	0	0	0
Mbov_0424	>Mbov_0424 Mbov_0424 hypothetical protein 492718:493935 forward MW:46944	1	1	1	1	3.7	46.943	0.0042103		0	0	0	0	0	0
Mbov_0425	>Mbov_0425 ftsZ cell division protein 493972:495114 forward MW:41801	1	10	10	10	36.3	41.801	4.777e-102		328310000	321120000	395210000	459700000	467810000	500020000
Mbov_0426	>Mbov_0426 Mbov_0426 glycine cleavage system H protein 495176:495553 reverse MW:14747	1	8	8	8	72	14.747	5.2524e-169		405180000	542530000	444380000	817390000	892510000	1030600000
Mbov_0427	>Mbov_0427 rsmE ribosomal RNA small subunit methyltransferase 495832:496515 forward MW:26410	1	11	11	11	41	26.41	2.565e-67		169950000	218330000	217300000	96255000	176140000	204910000
Mbov_0428	>Mbov_0428 pepO endopeptidase O 496525:498471 forward MW:74785	1	26	26	26	48.6	74.785	0		1964900000	1981700000	1462100000	846380000	1059800000	1346800000
Mbov_0429	>Mbov_0429 ssb single-strand DNA-binding protein 498481:499041 forward MW:21067	1	9	9	9	59.1	21.067	1.0511e-171		2841200000	3045600000	2373900000	1863000000	1697700000	1566100000
Mbov_0430	>Mbov_0430 upp uracil phosphoribosyltransferase 499162:499788 forward MW:23544	1	9	9	9	46.6	23.544	5.6503e-157		521950000	518700000	477530000	232940000	383430000	251600000
Mbov_0432	>Mbov_0432 leuS leucyl-tRNA synthetase 500506:502845 forward MW:90238	1	36	36	36	49	90.237	0		2688900000	2600800000	2727200000	1939300000	1944800000	1860600000
Mbov_0433	>Mbov_0433 lon ATP-dependent Lon protease 502923:506054 forward MW:118853	1	51	51	51	52.2	118.85	0		12818000000	13771000000	13551000000	9048400000	9245000000	9233200000
Mbov_0438	>Mbov_0438 atpD ATP synthase subunit beta 509147:510610 reverse MW:53459	1	15	15	15	45	53.458	7.2106e-256		350120000	518490000	412440000	523980000	580350000	803650000
Mbov_0440	>Mbov_0440 atpA ATP synthase subunit alpha 511519:513105 reverse MW:57765	1	10	8	8	24.8	57.764	3.0743e-40		41402000	45904000	63528000	57591000	71873000	113810000
Mbov_0442	>Mbov_0442 atpF ATPase subunit b 513661:514233 reverse MW:22009	1	3	3	3	27.4	22.009	3.5033e-07		0	21259000	36964000	22027000	18467000	0
Mbov_0446	>Mbov_0446 Mbov_0446 conserved hypothetical protein 515937:517610 forward MW:66310	1	10	10	10	18.7	66.309	4.867e-77		126720000	95600000	79440000	80844000	99720000	76921000
Mbov_0449	>Mbov_0449 Mbov_0449 putative membrane lipoprotein 520406:521131 forward MW:26443	1	5	5	5	29.5	26.443	2.3492e-106		424400000	292730000	348280000	1028700000	1148300000	1011300000
Mbov_0451	>Mbov_0451 thrS threonyl-tRNA synthetase 522176:523924 reverse MW:67660	1	25	25	25	45.4	67.659	1.4703e-293		2410900000	2598900000	2719100000	1852700000	1945700000	2022400000
Mbov_0452	>Mbov_0452 trpS tryptophanyl-tRNA synthetase 523932:524927 reverse MW:37266	1	9	9	9	26.9	37.266	3.7091e-89		715450000	753370000	927310000	464020000	530910000	517020000
Mbov_0458	>Mbov_0458 Mbov_0458 variable surface lipoprotein 531201:532079 reverse MW:31929	1	11	11	11	65.4	31.929	8.2365e-218		704210000	663660000	787960000	4989200000	5121800000	5333700000
Mbov_0461	>Mbov_0461 Mbov_0461 putative membrane lipoprotein 532880:533431 reverse MW:21476	1	3	3	3	20.8	21.476	7.6251e-113		38000000	65542000	47815000	193910000	373140000	300760000
Mbov_0462	>Mbov_0462 Mbov_0462 putative lipoprotein 533730:534464 forward MW:27693	1	6	6	6	24.6	27.692	1.1465e-58		145550000	121930000	102020000	41606000	56592000	53304000
Mbov_0467	>Mbov_0467 Mbov_0467 putative transmembrane protein 543475:545463 forward MW:77201	1	3	3	3	5.3	77.2	1.7642e-12		36711000	0	0	83694000	104400000	130360000
Mbov_0468	>Mbov_0468 Mbov_0468 putative lipoprotein 545769:547496 forward MW:65702	1	14	14	14	32	65.701	8.777e-125		318170000	362870000	392800000	1136300000	1066600000	995340000
Mbov_0469	>Mbov_0469 vspX variable lipoprotein VspX 547959:548648 forward MW:25189	1	7	7	7	31	25.189	4.0832e-119		591920000	574670000	644210000	837290000	792260000	776780000
Mbov_0470	>Mbov_0470 Mbov_0470 predicted ATPase 548835:550136 reverse MW:50873	1	3	3	3	6.5	50.872	4.0315e-10		0	0	16775000	0	0	0
Mbov_0471	>Mbov_0471 Mbov_0471 periplasmic protease 550945:552903 forward MW:75084	1	19	19	19	31.7	75.083	3.1133e-172		393550000	443290000	435080000	1117100000	1290400000	1109600000
Mbov_0473	>Mbov_0473 Mbov_0473 putative lipoprotein 553595:554203 reverse MW:23685	1	6	6	6	45	23.685	6.5195e-106		216880000	276330000	288640000	1054700000	1123700000	978180000
Mbov_0478	>Mbov_0478 gcp O-sialoglycoprotein endopeptidase 559295:560224 reverse MW:34332	1	7	7	7	31.7	34.332	7.2099e-59		189130000	169090000	190310000	149110000	137380000	159260000
Mbov_0479	>Mbov_0479 Mbov_0479 putative molecular chaperone 560226:560783 reverse MW:21646	1	4	4	4	23.2	21.646	1.2114e-121		103220000	206160000	225350000	46672000	90029000	0
Mbov_0480	>Mbov_0480 Mbov_0480 predicted ATPase or kinase 560783:561187 reverse MW:15282	1	3	3	3	35.1	15.282	1.9039e-108		323360000	253130000	225290000	175710000	114090000	151430000
Mbov_0481	>Mbov_0481 ef-TU elongation factor 561381:562571 reverse MW:43551	1	32	32	32	83.6	43.55	0		116300000000	110700000000	114990000000	123800000000	115610000000	116840000000
Mbov_0482	>Mbov_0482 Mbov_0482 enolase 562968:564332 forward MW:49369	1	22	22	22	61	49.369	0		15034000000	15128000000	17307000000	20486000000	20679000000	21049000000
Mbov_0485	>Mbov_0485 pgi glucose-6-phosphate isomerase 566068:567360 forward MW:48625	1	11	11	11	31.6	48.624	3.5135e-78		156360000	146160000	195680000	156760000	149290000	131630000
Mbov_0486	>Mbov_0486 mutM formamidopyrimidine-DNA glycosylase 567362:568201 forward MW:32377	1	8	8	8	27.2	32.377	1.2061e-23		153520000	85020000	167740000	0	0	0
Mbov_0487	>Mbov_0487 Mbov_0487 hypothetical protein 568185:568460 forward MW:10306	1	1	1	1	15.4	10.306	4.12e-09		71789000	75168000	70396000	108790000	0	0
Mbov_0488	>Mbov_0488 msrAB peptide methionine sulfoxide reductase 568550:569479 forward MW:35578	1	21	21	21	80.9	35.577	0		10323000000	10735000000	11180000000	9340600000	8801800000	8757800000
Mbov_0492	>Mbov_0492 Mbov_0492 putative transmembrane protein 575367:576305 reverse MW:35685	1	8	8	8	28.8	35.684	1.0143e-98		2286900000	2399100000	2404400000	1532100000	1561900000	1678500000
Mbov_0493	>Mbov_0493 ef-P elongation factor 576638:577201 forward MW:21010	1	7	7	7	40.1	21.01	5.8719e-107		1941700000	2132900000	2186500000	1792100000	1803800000	1574600000
Mbov_0494	>Mbov_0494 Mbov_0494 hypothetical protein 577201:577503 forward MW:11465	1	5	5	5	70	11.465	7.654e-68		415380000	303280000	343640000	176180000	169060000	184080000
Mbov_0495	>Mbov_0495 mgte Mg2 transport protein 577592:579052 reverse MW:54141	1	6	6	6	21.2	54.14	6.2093e-98		236110000	225430000	235870000	117090000	161160000	69468000
Mbov_0499	>Mbov_0499 asnS asparaginyl-tRNA synthetase 581232:582590 forward MW:51779	1	20	20	20	48.7	51.779	5.1459e-251		902730000	863200000	860420000	744870000	751800000	841090000
Mbov_0500	>Mbov_0500 Mbov_0500 glycosyltransferase 582600:583604 forward MW:39649	1	12	12	12	35.9	39.648	2.0913e-55		485990000	480240000	418520000	273400000	290090000	447780000
Mbov_0502	>Mbov_0502 uvrD ATP-dependent DNA helicase 584299:586503 forward MW:84932	1	25	25	25	36.6	84.93	9.212e-190		1233000000	1297500000	1330300000	981190000	1053500000	1082500000
Mbov_0504	>Mbov_0504 Mbov_0504 conserved hypothetical protein 588206:589096 forward MW:33251	1	9	9	9	52	33.251	4.7594e-207		820940000	1067300000	843440000	273620000	279550000	275490000
Mbov_0505	>Mbov_0505 Mbov_0505 putative lipoprotein 589252:591636 forward MW:90433	1	19	19	19	30.7	90.432	5.0411e-180		658070000	662740000	605110000	1562400000	1421700000	1313500000
Mbov_0508	>Mbov_0508 atpD ATPase subunit beta 592753:594132 reverse MW:50750	1	25	25	25	71.5	50.75	0		5930100000	6433500000	6449600000	5408900000	5297500000	5587700000
Mbov_0509	>Mbov_0509 atpA ATPase subunit alpha 594132:595706 reverse MW:59123	1	19	19	17	50	59.122	1.4623e-295		1718900000	1576400000	1408100000	750640000	763800000	647560000
Mbov_0511	>Mbov_0511 Mbov_0511 conserved hypothetical protein 597991:598443 reverse MW:17403	1	2	2	2	19.3	17.403	6.575e-49		60309000	65888000	72338000	72482000	35030000	41290000
Mbov_0512	>Mbov_0512 Mbov_0512 conserved hypothetical protein 598443:599363 reverse MW:36318	1	2	2	2	7.2	36.317	4.585e-06		0	0	0	0	0	0
Mbov_0513	>Mbov_0513 Mbov_0513 conserved hypothetical protein 599363:599857 reverse MW:19005	1	6	6	6	40.9	19.006	1.028e-113		997870000	906560000	807870000	724890000	693140000	733180000
Mbov_0515	>Mbov_0515 Mbov_0515 putative lipoprotein 601403:603970 reverse MW:97562	1	21	21	20	29	97.56	4.8002e-129		155320000	181000000	201560000	731670000	684780000	736420000
Mbov_0516	>Mbov_0516 Mbov_0516 putative transmembrane protein 603999:606245 reverse MW:83799	1	3	3	3	4.8	83.797	4.3597e-17		126420000	109980000	141600000	297670000	503500000	270020000
Mbov_0517	>Mbov_0517 Mbov_0517 putative transmembrane protein 606432:608657 reverse MW:83988	1	18	18	18	32.1	83.986	1.998e-102		185660000	202900000	187190000	612820000	624220000	591690000
Mbov_0518	>Mbov_0518 Mbov_0518 putative lipoprotein 608749:611307 reverse MW:96688	1	4	3	3	4.6	96.687	1.346e-15		0	130570000	176750000	468050000	329270000	399250000
Mbov_0519	>Mbov_0519 Mbov_0519 putative transmembrane protein 611335:613545 reverse MW:83390	1	7	7	7	10.6	83.389	5.5567e-24		37922000	28252000	56575000	84680000	108080000	65752000
Mbov_0520	>Mbov_0520 Mbov_0520 DNA ligase 613738:615702 reverse MW:74381	1	28	28	28	48.6	74.38	1.9581e-291		1033900000	979510000	1094500000	714390000	735200000	687790000
Mbov_0521	>Mbov_0521 Mbov_0521 putative transmembrane protein 615836:617083 forward MW:48246	1	5	5	5	14.7	48.245	4.5075e-38		16153000	16677000	13704000	0	62097000	51955000
Mbov_0522	>Mbov_0522 deoB phosphopentomutase 617221:618408 forward MW:43900	1	26	26	26	85.3	43.899	0		16874000000	18897000000	18893000000	10418000000	9562100000	10043000000
Mbov_0528	>Mbov_0528 holA DNA polymerase III subunit delta 624011:624973 forward MW:36816	1	3	3	3	5.6	36.815	6.0414e-10		86401000	82236000	54634000	87342000	127720000	108270000
Mbov_0529	>Mbov_0529 Mbov_0529 50S ribosomal protein 625494:625928 forward MW:16154	1	7	7	7	58.3	16.154	3.8494e-85		2297700000	1800300000	1402300000	3006900000	3349500000	3205700000
Mbov_0530	>Mbov_0530 Mbov_0530 30S ribosomal protein 625930:626337 forward MW:14920	1	3	3	3	21.5	14.92	2.781e-12		83785000	120250000	81500000	0	55833000	29704000
Mbov_0531	>Mbov_0531 Mbov_0531 hypothetical protein 626563:626895 forward MW:12330	1	5	5	5	43.6	12.33	2.6341e-31		116080000	51810000	141960000	35128000	0	0
Mbov_0532	>Mbov_0532 galU UTP--glucose-1-phosphate uridylyltransferase 626897:627784 forward MW:33092	1	13	13	13	51.5	33.092	1.9473e-139		654130000	696050000	743470000	452570000	408720000	488770000
Mbov_0533	>Mbov_0533 Mbov_0533 Ca2 -transporting ATPase 628159:630891 forward MW:100233	1	1	1	1	1.2	100.23	7.4986e-08		0	14602000	14772000	0	0	0
Mbov_0534	>Mbov_0534 Mbov_0534 ABC transporter permease protein 631141:633003 forward MW:70774	1	6	6	6	16.8	70.773	1.0382e-54		198100000	209110000	190810000	607800000	531400000	600930000
Mbov_0535	>Mbov_0535 Mbov_0535 ABC-2 type transporter ATP-binding protein 633006:633710 forward MW:26237	1	6	6	6	33.8	26.237	4.0269e-81		100470000	102460000	134130000	157030000	145150000	174720000
Mbov_0536	>Mbov_0536 Mbov_0536 putative lipoprotein 633688:634836 forward MW:45090	1	3	3	3	6.8	45.09	8.0614e-06		37995000	41091000	68528000	254850000	166570000	160310000
Mbov_0537	>Mbov_0537 Mbov_0537 putative lipoprotein 634826:635716 forward MW:34120	1	14	14	14	51	34.12	1.6163e-125		425650000	516800000	395700000	1336600000	1407800000	1345700000
Mbov_0538	>Mbov_0538 Mbov_0538 putative lipoprotein 635703:636590 forward MW:33983	1	2	2	2	10.8	33.983	4.708e-19		0	0	0	0	0	0
Mbov_0539	>Mbov_0539 manB phosphomannomutase 636616:638187 reverse MW:60328	1	9	9	9	16.6	60.327	2.0848e-56		128070000	115980000	128900000	53171000	40152000	61105000
Mbov_0541	>Mbov_0541 nusB transcription termination factor 639219:639638 forward MW:16422	1	8	8	8	65.5	16.422	6.5252e-100		356970000	480940000	462940000	416450000	395260000	358830000
Mbov_0542	>Mbov_0542 acpD acyl carrier protein phosphodiesterase 639745:640347 reverse MW:22389	1	10	10	10	63	22.389	0		7646100000	7636400000	8460400000	4394100000	4782600000	4406300000
Mbov_0543	>Mbov_0543 pts-HPR phosphocarrier protein 640654:640926 forward MW:9888	1	7	7	7	82.2	9.8883	4.1108e-158		8285200000	8108700000	8718300000	8481600000	8253300000	5490300000
Mbov_0548	>Mbov_0548 Mbov_0548 putative lipoprotein 646207:646875 reverse MW:25651	1	7	7	7	29.7	25.651	4.0587e-41		374550000	421750000	372840000	964190000	1044100000	1124400000
Mbov_0549	>Mbov_0549 if-3 translation initiation factor 647410:648018 forward MW:23369	1	11	11	11	50	23.369	3.4444e-37		240170000	213000000	209510000	54684000	65729000	72292000
Mbov_0551	>Mbov_0551 Mbov_0551 50S ribosomal protein 648212:648562 forward MW:13449	1	2	2	2	12.1	13.449	0.00062472		0	16431000	15472000	16838000	19042000	20279000
Mbov_0552	>Mbov_0552 Mbov_0552 ATP-binding protein 648634:652053 reverse MW:131758	1	8	8	8	7.2	131.76	4.1406e-39		117850000	117290000	110570000	98920000	87181000	97083000
Mbov_0553	>Mbov_0553 Mbov_0553 putative transmembrane protein 652272:652925 reverse MW:24659	1	4	4	4	23	24.659	3.6001e-50		50167000	31807000	42283000	33983000	33998000	0
Mbov_0554	>Mbov_0554 Mbov_0554 PTS lichenan-specific IIA component LicA 652976:653734 reverse MW:30261	1	12	12	12	48.4	30.261	7.2892e-111		1066900000	1186800000	1245000000	365980000	303570000	243890000
Mbov_0555	>Mbov_0555 lepA GTP-binding protein 653811:655604 forward MW:67519	1	13	13	13	33.7	67.518	2.2747e-150		300280000	227510000	193250000	0	61008000	74750000
Mbov_0557	>Mbov_0557 nfsA NADPH flavin oxidoreductase 657215:657946 forward MW:27922	1	11	11	11	46.5	27.922	5.6667e-92		2669900000	3311700000	3442900000	6952200000	7043400000	6676100000
Mbov_0558	>Mbov_0558 Mbov_0558 triacylglycerol lipase 658019:658813 forward MW:30729	1	16	16	16	68.2	30.729	1.3058e-125		2782500000	2948700000	3015800000	3332700000	3315200000	3519400000
Mbov_0563	>Mbov_0563 argS arginyl-tRNA synthetase 663901:665532 reverse MW:61164	1	26	26	26	56.4	61.163	0		2574200000	2503500000	2438200000	1949800000	2057700000	1897100000
Mbov_0565	>Mbov_0565 ldh L-lactate dehydrogenase 667109:668080 reverse MW:35014	1	27	27	27	81.1	35.014	0		31003000000	31109000000	34507000000	57664000000	61643000000	58830000000
Mbov_0566	>Mbov_0566 pdhC pyruvate dehydrogenase E2 component 668287:668523 reverse MW:8591	1	5	5	5	92.3	8.5916	1.4176e-221		10718000000	10346000000	13754000000	9616600000	8556100000	8017300000
Mbov_0567	>Mbov_0567 pta phosphate acetyltransferase 668840:669814 forward MW:35542	1	16	16	16	57.4	35.541	0		2538200000	2660800000	2817500000	2031000000	2035700000	1953800000
Mbov_0568	>Mbov_0568 ackA acetate kinase 669834:671036 forward MW:45322	1	23	23	23	70.5	45.322	0		4174800000	4730900000	4132800000	4558000000	4440500000	4671200000
Mbov_0570	>Mbov_0570 Mbov_0570 putative lipoprotein 672007:674271 forward MW:85528	1	12	12	12	17.5	85.526	2.6322e-46		0	61244000	72062000	197530000	292300000	284480000
Mbov_0571	>Mbov_0571 Mbov_0571 hexosephosphate transport protein 674569:676035 forward MW:53736	1	1	1	1	2.3	53.735	7.6071e-08		17787000	35755000	21498000	30139000	57536000	85333000
Mbov_0574	>Mbov_0574 nfo deoxyribonuclease IV 678437:679273 forward MW:31850	1	8	8	8	41	31.85	1.7556e-111		687450000	803780000	859120000	480890000	510050000	464180000
Mbov_0575	>Mbov_0575 Mbov_0575 adenosinetriphosphatase 679305:681011 forward MW:66183	1	1	1	1	3.2	66.182	4.2412e-13		11746000	0	0	0	0	0
Mbov_0576	>Mbov_0576 trx thioredoxin 681026:681367 forward MW:13484	1	4	4	4	37.2	13.484	6.1434e-32		223270000	308480000	243810000	397640000	250240000	413060000
Mbov_0577	>Mbov_0577 uvrC excinuclease ABC subunit C 681373:683088 forward MW:66463	1	3	3	3	6.1	66.462	5.2722e-06		0	5434200	6797500	0	0	0
Mbov_0579	>Mbov_0579 Mbov_0579 membrane lipoprotein P81 683802:685988 forward MW:81603	1	45	45	45	59.8	81.602	0		13139000000	12983000000	13166000000	75152000000	68212000000	68418000000
Mbov_0580	>Mbov_0580 Mbov_0580 nuclease 686053:687222 forward MW:44208	1	10	10	10	33.9	44.208	7.6079e-64		80551000	119840000	84634000	379330000	412600000	301010000
Mbov_0581	>Mbov_0581 Mbov_0581 multiple sugar ABC transporter ATP-binding protein 687231:689333 forward MW:80192	1	18	18	18	27.6	80.19	8.2157e-131		170220000	315600000	310670000	555860000	683030000	954870000
Mbov_0585	>Mbov_0585 Mbov_0585 putative lipoprotein 691608:693146 forward MW:59658	1	24	24	24	48.2	59.657	7.0251e-246		682660000	770090000	737710000	4315900000	4256300000	3926200000
Mbov_0586	>Mbov_0586 obg GTP-binding protein 693216:694484 reverse MW:46612	1	28	28	28	68.2	46.612	3.7558e-206		3714900000	4070500000	3404500000	2138400000	2524700000	2464100000
Mbov_0587	>Mbov_0587 Mbov_0587 predicted hydrolases of the HAD superfamily 694596:695420 reverse MW:32097	1	16	16	16	63.1	32.096	2.2257e-249		2497700000	3104200000	2678200000	1760800000	1756600000	1660600000
Mbov_0588	>Mbov_0588 deoD purine-nucleoside phosphorylase 695706:696407 forward MW:25731	1	16	16	16	82.4	25.731	0		26885000000	28558000000	30639000000	22766000000	22065000000	21767000000
Mbov_0589	>Mbov_0589 deoA thymidine phosphorylase 696426:697721 forward MW:47079	1	28	28	28	64.5	47.078	0		17726000000	18695000000	19521000000	12464000000	12463000000	12102000000
Mbov_0590	>Mbov_0590 deoC deoxyribose-phosphate aldolase 697731:698399 forward MW:24322	1	16	16	16	69.4	24.322	1.1813e-206		9196100000	10353000000	9939500000	10638000000	10312000000	9602900000
Mbov_0591	>Mbov_0591 tpiA triosephosphate isomerase 698444:699226 reverse MW:29433	1	10	10	10	63.5	29.433	3.8173e-244		1980100000	1993400000	1919200000	2505200000	2023000000	1900900000
Mbov_0594	>Mbov_0594 Mbov_0594 cobalt/nickel ABC transporter ATP-binding protein 701336:702274 reverse MW:35477	1	7	7	7	22.1	35.476	3.8949e-23		63785000	49146000	51885000	0	59900000	51568000
Mbov_0595	>Mbov_0595 Mbov_0595 cobalt/nickel ABC transporter ATP-binding protein 702265:703062 reverse MW:29319	1	8	8	8	34.7	29.319	5.9856e-35		0	39709000	62918000	0	0	35093000
Mbov_0596	>Mbov_0596 Mbov_0596 50S ribosomal protein 703237:703602 reverse MW:13785	1	9	9	9	62	13.785	7.4827e-128		1161600000	1207100000	1114400000	342880000	524880000	332440000
Mbov_0597	>Mbov_0597 rpoA DNA-directed RNA polymerase subunit alpha 703602:704612 reverse MW:37336	1	23	23	23	77.4	37.335	0		9670200000	11304000000	10122000000	7484600000	7511900000	7860100000
Mbov_0598	>Mbov_0598 Mbov_0598 30S ribosomal protein 704632:705033 reverse MW:14252	1	3	3	3	23.3	14.252	8.4344e-53		437430000	509330000	417980000	182710000	62448000	72427000
Mbov_0599	>Mbov_0599 Mbov_0599 30S ribosomal protein 705053:705424 reverse MW:13951	1	6	6	6	38.2	13.951	3.1616e-29		376430000	554390000	352660000	444270000	513040000	462120000
Mbov_0600	>Mbov_0600 Mbov_0600 ribosomal protein 705431:705544 reverse MW:4351	1	1	1	1	18.9	4.3514	0.0031212		52141000	57101000	95489000	0	0	0
Mbov_0601	>Mbov_0601 if-1 translation initiation factor 705560:705778 reverse MW:8347	1	2	2	2	51.4	8.3475	4.6714e-86		493550000	451520000	439250000	538830000	406740000	447420000
Mbov_0602	>Mbov_0602 map methionyl aminopeptidase 705785:706534 reverse MW:27278	1	12	12	12	55.8	27.278	7.2804e-129		626790000	751580000	763040000	692820000	643390000	583890000
Mbov_0603	>Mbov_0603 adk adenylate kinase 706573:707223 reverse MW:23933	1	15	15	15	81.9	23.933	1.0717e-209		4260500000	4379000000	4811600000	3984800000	4348200000	4085000000
Mbov_0606	>Mbov_0606 agp glucose-1-phosphatase 720706:721698 forward MW:38279	1	14	14	14	42.1	38.278	1.9516e-111		575870000	725380000	677930000	584450000	578310000	593040000
Mbov_0610	>Mbov_0610 Mbov_0610 predicted hydrolases of the HAD superfamily 724608:725651 reverse MW:40238	1	3	3	3	8.4	40.237	2.1983e-13		27980000	23450000	0	0	0	0
Mbov_0611	>Mbov_0611 Mbov_0611 50S ribosomal protein 725782:726216 reverse MW:15743	1	2	2	2	16.7	15.743	1.8228e-19		72627000	77605000	94183000	58799000	0	0
Mbov_0612	>Mbov_0612 Mbov_0612 30S ribosomal protein 726235:726930 reverse MW:25313	1	8	8	8	32.9	25.313	4.8478e-49		579200000	660370000	453790000	904130000	1023600000	1087600000
Mbov_0613	>Mbov_0613 Mbov_0613 50S ribosomal protein 726933:727283 reverse MW:12898	1	7	7	7	63.8	12.898	1.8071e-62		1090200000	1266500000	919820000	702860000	740820000	689890000
Mbov_0614	>Mbov_0614 Mbov_0614 50S ribosomal protein 727308:727847 reverse MW:19385	1	9	9	9	55.9	19.384	0		4470100000	4152200000	4857900000	552590000	666250000	611910000
Mbov_0615	>Mbov_0615 Mbov_0615 30S ribosomal protein 727857:728252 reverse MW:14515	1	9	9	9	76.3	14.515	2.1099e-155		2088900000	1857100000	1767800000	528040000	581560000	699110000
Mbov_0617	>Mbov_0617 Mbov_0617 50S ribosomal protein 728442:728987 reverse MW:20764	1	11	11	11	56.9	20.764	7.3941e-245		900760000	843500000	844910000	192370000	370050000	220010000
Mbov_0618	>Mbov_0618 Mbov_0618 50S ribosomal protein 728990:729316 reverse MW:12078	1	7	7	7	62	12.078	1.4056e-88		1152800000	504540000	552000000	61912000	69416000	125990000
Mbov_0619	>Mbov_0619 Mbov_0619 50S ribosomal protein 729329:729697 reverse MW:13213	1	9	9	9	60.7	13.213	1.4545e-44		2430600000	2498200000	2149700000	863990000	874220000	796880000
Mbov_0620	>Mbov_0620 Mbov_0620 30S ribosomal protein 729701:729967 reverse MW:10113	1	4	4	4	40.9	10.114	1.6472e-120		733150000	1292100000	754300000	144200000	188160000	202890000
Mbov_0621	>Mbov_0621 Mbov_0621 50S ribosomal protein 729967:730164 reverse MW:7484	1	3	3	3	44.6	7.4847	9.2346e-45		791320000	731680000	752460000	480560000	617410000	476650000
Mbov_0622	>Mbov_0622 Mbov_0622 50S ribosomal protein 730164:730589 reverse MW:15917	1	2	2	2	9.9	15.917	3.1888e-05		42011000	43003000	42218000	0	0	0
Mbov_0623	>Mbov_0623 Mbov_0623 30S ribosomal protein 730589:731239 reverse MW:24221	1	13	13	13	50.5	24.221	1.0361e-76		1371000000	1589200000	1416200000	442080000	480510000	491440000
Mbov_0624	>Mbov_0624 Mbov_0624 50S ribosomal protein 731242:731586 reverse MW:12675	1	5	5	5	48.2	12.676	1.8758e-34		60816000	72107000	68788000	128240000	112870000	83584000
Mbov_0625	>Mbov_0625 Mbov_0625 30S ribosomal protein 731589:731867 reverse MW:10420	1	1	1	1	8.7	10.42	0.0028843		71607000	93162000	53471000	57929000	48623000	46811000
Mbov_0626	>Mbov_0626 Mbov_0626 50S ribosomal protein 731867:732712 reverse MW:30688	1	6	6	6	24.9	30.687	1.6282e-57		405690000	355560000	348810000	232600000	235530000	330890000
Mbov_0627	>Mbov_0627 Mbov_0627 50S ribosomal protein 732782:733222 reverse MW:16662	1	7	7	7	41.8	16.662	3.2352e-49		1024900000	1027500000	847810000	351070000	213770000	306130000
Mbov_0628	>Mbov_0628 Mbov_0628 50S ribosomal protein 733222:734202 reverse MW:35284	1	4	4	4	11	35.284	4.0465e-18		83530000	104460000	84529000	48590000	0	54356000
Mbov_0629	>Mbov_0629 Mbov_0629 50S ribosomal protein 734202:735032 reverse MW:29663	1	12	12	12	57.2	29.663	1.8553e-152		3174500000	3279200000	3308200000	1034300000	874030000	916760000
Mbov_0630	>Mbov_0630 Mbov_0630 30S ribosomal protein 735086:735391 reverse MW:11520	1	8	8	8	65.3	11.52	3.0924e-147		3792600000	3863500000	3201100000	1949300000	1770300000	1928100000
Mbov_0631	>Mbov_0631 hupB DNA-binding protein HU-beta 736008:736283 forward MW:10659	1	1	1	1	13.2	10.659	6.8813e-13		0	0	0	109180000	90153000	86079000
Mbov_0634	>Mbov_0634 Mbov_0634 conserved hypothetical protein 738006:738818 forward MW:30179	1	9	9	9	47.4	30.179	6.6954e-187		566360000	597770000	677300000	501360000	536610000	576450000
Mbov_0635	>Mbov_0635 Mbov_0635 endoglucanase 738871:739956 reverse MW:39143	1	20	20	20	79.2	39.143	0		5326600000	5419100000	5931700000	2954600000	3132300000	3029700000
Mbov_0636	>Mbov_0636 rsuA 16S rRNA pseudouridine synthas 740204:740914 forward MW:27177	1	5	5	5	25.8	27.176	1.3941e-36		42737000	47980000	78689000	29363000	0	28188000
Mbov_0637	>Mbov_0637 Mbov_0637 50S ribosomal protein 740951:741229 reverse MW:10143	1	4	4	4	52.2	10.143	7.8053e-54		1110900000	1370000000	893190000	237150000	204970000	212160000
Mbov_0638	>Mbov_0638 Mbov_0638 50S ribosomal protein 741236:741535 reverse MW:10986	1	5	5	5	36.4	10.986	1.2203e-14		363860000	303670000	315390000	254650000	200030000	269400000
Mbov_0641	>Mbov_0641 grpE heat shock protein GrpE (activation of DnaK) 742698:743723 reverse MW:39720	1	18	18	18	53.4	39.72	3.6375e-267		2114400000	2362200000	2529700000	1696000000	2052400000	1805700000
Mbov_0642	>Mbov_0642 hrcA heat-inducible transcriptional repressor 743707:744714 reverse MW:38320	1	10	10	10	34.6	38.319	1.8688e-50		196420000	166090000	184460000	129900000	154130000	128840000
Mbov_0643	>Mbov_0643 Mbov_0643 50S ribosomal protein 744883:745095 reverse MW:7751	1	3	3	3	37.1	7.7509	7.9416e-52		178700000	149400000	55804000	68042000	0	67014000
Mbov_0644	>Mbov_0644 Mbov_0644 30S ribosomal protein 745118:745714 reverse MW:22551	1	9	9	9	42.4	22.551	4.831e-70		783300000	988430000	847270000	1176500000	1106600000	1221000000
Mbov_0646	>Mbov_0646 gyrA DNA gyrase subunit A 747553:750312 reverse MW:103059	1	48	48	48	53.3	103.06	0		8053800000	8705900000	8458200000	5557500000	6257900000	6339700000
Mbov_0647	>Mbov_0647 Mbov_0647 superfamily I DNA and RNA helicases 750936:755648 forward MW:183314	1	12	12	12	8.5	183.31	5.2324e-56		144390000	127290000	131060000	0	0	0
Mbov_0650	>Mbov_0650 hsdR type I restriction enzyme R subunit 757346:760543 reverse MW:123746	1	33	33	33	35.2	123.74	1.0686e-256		656360000	733650000	693280000	419420000	409640000	439610000
Mbov_0651	>Mbov_0651 hsdS type I restriction enzyme S subunit 760552:761781 reverse MW:46528	1	19	19	19	49.4	46.527	2.1045e-229		1028100000	1349500000	1159200000	746360000	685190000	614050000
Mbov_0652	>Mbov_0652 hsdM type I restriction enzyme M protein 761786:764464 reverse MW:103956	1	41	41	41	47.3	103.95	0		5218800000	5108600000	5211100000	3397100000	3641800000	3500400000
Mbov_0654	>Mbov_0654 Mbov_0654 putative lipoprotein 766479:767231 forward MW:28380	1	8	8	8	50.8	28.38	7.4195e-130		254110000	319370000	262130000	1882000000	1778300000	1654100000
Mbov_0656	>Mbov_0656 map1 putative lipoprotein (variable) 767995:768822 forward MW:31323	1	2	2	2	8.4	31.323	7.2023e-27		78641000	124900000	92253000	180810000	280560000	274790000
Mbov_0658	>Mbov_0658 Mbov_0658 periplasmic protease 769466:771400 reverse MW:73142	1	7	7	7	14.6	73.141	8.2879e-67		348060000	190590000	216060000	613670000	618550000	647130000
Mbov_0660	>Mbov_0660 gltX glutamyl-tRNA synthetase 773756:775147 forward MW:53896	1	25	25	25	58.7	53.895	0		3796500000	3828600000	3807000000	2556300000	2651100000	2446700000
Mbov_0661	>Mbov_0661 Mbov_0661 conserved hypothetical protein 775138:775545 forward MW:15662	1	2	2	2	11.9	15.662	2.5556e-05		35638000	35179000	47980000	24457000	32012000	25619000
Mbov_0663	>Mbov_0663 metK S-adenosylmethionine synthetase 775800:776948 reverse MW:42226	1	17	17	17	44.5	42.226	0		1931300000	1809000000	2174300000	979230000	983020000	1059100000
Mbov_0665	>Mbov_0665 srp54 signal recognition particle subunit 778147:779505 reverse MW:50110	1	5	5	5	13.1	50.109	1.5722e-18		22972000	25177000	19844000	0	0	0
Mbov_0666	>Mbov_0666 Mbov_0666 predicted acetyltransferase 779524:780348 reverse MW:31659	1	12	12	12	48.5	31.659	8.5319e-96		411400000	401810000	486470000	389430000	549580000	648450000
Mbov_0667	>Mbov_0667 Mbov_0667 hypothetical protein 780420:780659 reverse MW:8986	1	4	4	4	51.9	8.986	1.4956e-29		211380000	203180000	191520000	427530000	286810000	382300000
Mbov_0668	>Mbov_0668 pncB nicotinate phosphoribosyltransferase 780836:781837 reverse MW:37473	1	16	16	16	49.5	37.473	0		2981200000	3212000000	3105400000	3638100000	3204800000	3102100000
Mbov_0669	>Mbov_0669 pgk phosphoglycerate kinase 782050:783234 forward MW:42807	1	21	21	21	74.1	42.807	0		10113000000	11155000000	11386000000	5711400000	5814100000	5807900000
Mbov_0671	>Mbov_0671 Mbov_0671 hypothetical protein 783614:784918 forward MW:50596	1	3	3	3	6	50.595	9.7411e-07		0	0	25119000	37000000	32044000	0
Mbov_0673	>Mbov_0673 pepA leucyl aminopeptidase 785918:787279 reverse MW:50693	1	24	24	24	72.4	50.693	0		5122300000	5051800000	4920200000	2969900000	3208900000	3077600000
Mbov_0674	>Mbov_0674 Mbov_0674 putative lipoprotein 787354:788622 forward MW:48591	1	14	14	14	35.5	48.591	3.7402e-149		649270000	640050000	643160000	1553200000	1327300000	1520700000
Mbov_0675	>Mbov_0675 cpdB 5nucleotidase 788678:790720 reverse MW:76062	1	6	6	6	9.1	76.061	4.9277e-19		15726000	20934000	19462000	34666000	37888000	0
Mbov_0676	>Mbov_0676 ef-G elongation factor 790886:792979 reverse MW:77403	1	43	43	43	74.7	77.402	0		40377000000	41823000000	43385000000	44440000000	43719000000	43457000000
Mbov_0677	>Mbov_0677 Mbov_0677 30S ribosomal protein 793009:793479 reverse MW:17850	1	6	6	6	54.5	17.85	3.2433e-127		432760000	498520000	377660000	18893000	52049000	28756000
Mbov_0678	>Mbov_0678 Mbov_0678 30S ribosomal protein 793510:793923 reverse MW:15093	1	5	5	5	32.8	15.093	1.7624e-62		837540000	828940000	662980000	791200000	886280000	805200000
Mbov_0679	>Mbov_0679 Mbov_0679 conserved hypothetical protein 794244:795461 forward MW:46512	1	19	19	19	70.9	46.511	0		2471800000	2793300000	2769800000	2001900000	1961000000	2067500000
Mbov_0680	>Mbov_0680 Mbov_0680 drug resistance ATPase ABC transporter family ATP-binding protein 795499:797112 forward MW:60901	1	24	24	24	57.9	60.9	0		4847900000	4886200000	4919800000	3519700000	3451000000	3876400000
Mbov_0682	>Mbov_0682 Mbov_0682 putative lipoprotein 799076:799996 forward MW:35219	1	1	1	1	5.2	35.219	1.3159e-21		0	19006000	22927000	0	7412200	0
Mbov_0687	>Mbov_0687 Mbov_0687 ATP-binding cassette subfamily B 802123:803955 reverse MW:68570	1	8	8	8	18.2	68.569	6.9891e-130		212430000	268940000	245250000	301240000	287970000	245910000
Mbov_0689	>Mbov_0689 Mbov_0689 putative lipoprotein 805974:807443 reverse MW:55645	1	1	1	1	2.2	55.644	0.00058822		0	0	0	0	0	16077000
Mbov_0691	>Mbov_0691 Mbov_0691 endoglucanase 807973:809061 reverse MW:39587	1	13	13	13	47.8	39.586	7.7011e-201		499060000	550010000	525950000	358840000	307910000	295740000
Mbov_0693	>Mbov_0693 Mbov_0693 putative transmembrane protein 810453:818450 reverse MW:302406	1	66	66	65	28.9	302.4	0		1039400000	1183100000	995680000	2513100000	2289500000	2342800000
Mbov_0694	>Mbov_0694 rpoC DNA-directed RNA polymerase subunit beta 818606:823042 reverse MW:167146	1	74	74	74	58.3	167.14	0		14111000000	14883000000	14202000000	7103400000	7507300000	7263100000
Mbov_0695	>Mbov_0695 rpoB DNA-directed RNA polymerase subunit beta 823035:826670 reverse MW:134869	1	65	65	65	60.4	134.87	0		52552000000	50754000000	51159000000	32151000000	30973000000	30490000000
Mbov_0696	>Mbov_0696 Mbov_0696 putative lipoprotein 827122:827766 forward MW:24229	1	6	6	6	26.2	24.229	3.3671e-52		856410000	1050400000	1005500000	3331200000	3451100000	3174300000
Mbov_0697	>Mbov_0697 Mbov_0697 50S ribosomal protein 827901:828272 reverse MW:12993	1	11	11	11	78	12.993	1.9292e-138		12473000000	12582000000	13198000000	2894400000	2501600000	2901900000
Mbov_0698	>Mbov_0698 Mbov_0698 50S ribosomal protein 828299:828802 reverse MW:18400	1	8	8	8	63.5	18.4	1.4622e-126		3152800000	3083100000	2547500000	378760000	292780000	383840000
Mbov_0700	>Mbov_0700 lysS lysyl-tRNA synthetase 830022:831491 reverse MW:56437	1	21	21	21	41.9	56.436	5.604e-285		2588400000	3005900000	2931200000	1109500000	1195900000	1292300000
Mbov_0701	>Mbov_0701 Mbov_0701 conserved hypothetical protein 831645:832535 forward MW:34760	1	17	17	17	55.4	34.759	9.0341e-136		997360000	815330000	946920000	765230000	838870000	902100000
Mbov_0702	>Mbov_0702 Mbov_0702 transcriptional accessory protein 832580:834739 forward MW:81762	1	44	44	44	70.1	81.761	0		7817700000	8019300000	9112300000	7480400000	7631200000	7616400000
Mbov_0703	>Mbov_0703 clpB Clp protease ATP-binding subunit 834886:837054 forward MW:82501	1	32	32	32	50.7	82.5	0		1983900000	2077900000	1755100000	1346800000	1336600000	1716100000
Mbov_0710	>Mbov_0710 rpsP ribosomal protein small subunit S16 842863:843153 forward MW:10931	1	4	4	4	46.9	10.932	6.8243e-76		750890000	586210000	695990000	195310000	251390000	178700000
Mbov_0711	>Mbov_0711 trmD tRNA-methyltransferase 843157:843840 forward MW:26217	1	10	10	10	49.8	26.217	1.8447e-62		217880000	243990000	279640000	192220000	202020000	120850000
Mbov_0712	>Mbov_0712 Mbov_0712 50S ribosomal protein 843830:844180 forward MW:13469	1	3	3	3	32.8	13.469	3.3793e-25		193140000	255220000	164090000	113530000	59745000	71855000
Mbov_0713	>Mbov_0713 Mbov_0713 methionyl-tRNA formyltransferase 844336:845175 reverse MW:31342	1	14	14	14	55.9	31.342	5.676e-124		722480000	927030000	999600000	660270000	648870000	486550000
Mbov_0715	>Mbov_0715 ptsI phosphotransferase system enzyme I 848290:850002 reverse MW:63689	1	18	18	18	42.1	63.688	0		663800000	662080000	695610000	100810000	100990000	92012000
Mbov_0717	>Mbov_0717 Mbov_0717 conserved hypothetical protein 850942:851412 reverse MW:18565	1	4	4	4	25	18.565	1.2602e-09		0	13460000	18780000	0	0	16333000
Mbov_0718	>Mbov_0718 sgaE L-ribulose-5-phosphate 4-epimerase 851419:852150 reverse MW:27347	1	6	6	6	42.8	27.347	2.9796e-113		205170000	170220000	228510000	0	0	0
Mbov_0719	>Mbov_0719 sgaU L-ribulose-5-phosphate 3-epimerase 852152:853036 reverse MW:34377	1	7	7	7	25.5	34.377	2.283e-38		181460000	198350000	158310000	0	0	0
Mbov_0720	>Mbov_0720 sgaH 3-dehydro-L-gulonate-6-phosphate decarboxylase 853011:853664 reverse MW:23899	1	6	6	6	28.6	23.899	1.9499e-29		275690000	280470000	234200000	280840000	231530000	242840000
Mbov_0721	>Mbov_0721 ulaC ascorbate-specific PTS system enzyme II Ccomponent 853674:854162 reverse MW:17883	1	5	5	5	40.7	17.883	2.4193e-38		321270000	394960000	340460000	0	0	0
Mbov_0722	>Mbov_0722 ulaB ascorbate-specific PTS system enzyme II Bcomponent 854162:854446 reverse MW:9947	1	6	6	6	87.2	9.9476	7.2299e-131		1065000000	966800000	1157300000	0	0	0
Mbov_0724	>Mbov_0724 Mbov_0724 predicted metal-dependent hydrolase with the TIM-barrel fold 856405:857466 reverse MW:39500	1	19	19	19	67.1	39.499	0		5109100000	5001200000	5556400000	0	0	0
Mbov_0725	>Mbov_0725 Mbov_0725 predicted hydrolases of the HAD superfamily 857812:858669 forward MW:32905	1	19	19	19	75.1	32.904	4.6894e-243		6890300000	6659200000	6584600000	147350000	159020000	161890000
Mbov_0732	>Mbov_0732 Mbov_0732 putative lipoprotein 864069:865058 reverse MW:38034	1	22	21	21	53.8	38.034	1.0583e-245		1174600000	1087000000	1281300000	0	0	0
Mbov_0734	>Mbov_0734 Mbov_0734 conserved hypothetical protein 865790:866689 forward MW:34754	1	12	12	12	49.2	34.753	1.5123e-96		320510000	284630000	384740000	0	0	0
Mbov_0739	>Mbov_0739 Mbov_0739 putative lipoprotein 871506:873359 reverse MW:69999	1	21	21	21	41.5	69.998	2.4196e-252		459730000	735510000	636110000	1081600000	1140100000	1592000000
Mbov_0743	>Mbov_0743 Mbov_0743 putative transmembrane protein 876620:879376 reverse MW:105166	1	11	11	11	13.7	105.16	3.6609e-38		76684000	175960000	202320000	135930000	573360000	108300000
Mbov_0745	>Mbov_0745 Mbov_0745 conserved hypothetical protein 880506:881243 reverse MW:26759	1	7	7	7	34.7	26.759	3.4336e-207		3325400000	2635200000	3104500000	1801000000	1966700000	2031100000
Mbov_0746	>Mbov_0746 nadE NAD( ) synthetase 881246:882058 reverse MW:30583	1	5	5	5	24.1	30.583	7.5068e-80		111130000	107030000	119160000	0	43177000	0
Mbov_0747	>Mbov_0747 Mbov_0747 hypothetical protein 882168:883073 reverse MW:35927	1	8	8	8	28.9	35.927	1.9692e-69		210880000	236900000	214040000	118420000	127430000	150230000
Mbov_0749	>Mbov_0749 Mbov_0749 methyltransferases 884044:885366 reverse MW:50711	1	5	5	5	13.6	50.71	1.7242e-36		33892000	52126000	44089000	41459000	32197000	0
Mbov_0750	>Mbov_0750 dnaI DNA replication protein 885409:886308 reverse MW:34722	1	4	4	4	12.4	34.721	7.4085e-12		26628000	19739000	25406000	0	0	0
Mbov_0751	>Mbov_0751 Mbov_0751 conserved hypothetical protein 886317:887324 reverse MW:38758	1	1	1	1	2.1	38.758	0.003662		51522000	39164000	0	129430000	0	0
Mbov_0755	>Mbov_0755 yhdJ putative adenine-specific DNA-methyltransferase 889440:890564 forward MW:43085	1	15	15	15	51.1	43.084	4.3236e-188		588230000	599650000	869140000	488240000	523780000	530040000
Mbov_0758	>Mbov_0758 Mbov_0758 predicted ATPase 893132:894412 reverse MW:47788	1	5	5	5	15.3	47.787	2.7309e-39		29233000	50673000	19921000	0	0	0
Mbov_0759	>Mbov_0759 rnhB ribonuclease HII 894726:895349 reverse MW:23785	1	1	1	1	3.9	23.785	0.0029158		0	0	17855000	0	0	0
Mbov_0760	>Mbov_0760 Mbov_0760 putative transmembrane protein 895374:896432 reverse MW:40530	1	6	6	6	21.9	40.53	2.4871e-142		1847000000	2022000000	1883900000	1429500000	1155400000	925300000
Mbov_0761	>Mbov_0761 rluD ribosomal large subunit pseudouridine synthase D 896480:897397 reverse MW:35411	1	16	16	16	61	35.41	4.3239e-187		649380000	675420000	620680000	98924000	132280000	225780000
Mbov_0765	>Mbov_0765 Mbov_0765 conserved hypothetical protein 899432:899647 reverse MW:8061	1	2	2	2	46.5	8.0613	2.9592e-107		1473800000	1518800000	1858900000	4772200000	3813800000	3856700000
Mbov_0766	>Mbov_0766 Mbov_0766 conserved hypothetical protein 899937:900548 forward MW:24285	1	2	2	2	15.8	24.285	2.4302e-30		11994000	0	0	0	0	0
Mbov_0767	>Mbov_0767 Mbov_0767 conserved hypothetical protein 900598:902271 reverse MW:62866	1	18	18	18	35.9	62.864	1.1801e-173		757390000	809900000	617240000	77029000	72921000	236790000
Mbov_0768	>Mbov_0768 smc chromosome segregation protein 902457:903185 reverse MW:27767	1	5	5	5	24.8	27.767	9.9017e-36		64953000	36849000	59890000	76104000	70238000	0
Mbov_0770	>Mbov_0770 holB DNA polymerase III subunit delta 904039:904941 reverse MW:34436	1	2	2	2	7.3	34.436	1.469e-08		0	18003000	28267000	0	0	0
Mbov_0771	>Mbov_0771 tmk thymidylate kinase 904941:905588 reverse MW:24921	1	8	8	8	44.2	24.92	1.7775e-147		223790000	198580000	252880000	249150000	258920000	216610000
Mbov_0772	>Mbov_0772 recR recombination protein 905604:906191 reverse MW:22382	1	6	6	6	31.8	22.382	5.4904e-29		304770000	287630000	247400000	0	112130000	31835000
Mbov_0773	>Mbov_0773 Mbov_0773 hypothetical protein 906194:906484 reverse MW:11111	1	5	5	5	44.8	11.111	6.5424e-39		1397900000	1243800000	1410200000	1521800000	1618400000	1386700000
Mbov_0774	>Mbov_0774 dnaX DNA polymerase III subunit gamma/tau 906501:908351 reverse MW:70290	1	18	18	18	32.5	70.289	3.7259e-146		1130500000	1194400000	1189700000	1187500000	1369600000	1299500000
Mbov_0776	>Mbov_0776 pgam phosphoglycerate mutase 909395:910891 forward MW:55406	1	23	23	23	53.4	55.405	0		3683400000	3924400000	4366500000	3101200000	3084500000	2863700000
Mbov_0777	>Mbov_0777 Mbov_0777 predicted hydrolases of the HAD superfamily 910894:911793 forward MW:34247	1	8	8	8	22.1	34.247	1.2008e-51		225020000	200700000	169620000	104450000	101910000	44308000
Mbov_0778	>Mbov_0778 Mbov_0778 putative transmembrane protein 911982:912734 forward MW:29778	1	3	3	3	19.2	29.778	1.2552e-49		102120000	79761000	102440000	87067000	60896000	53470000
Mbov_0779	>Mbov_0779 Mbov_0779 putative transmembrane protein 912931:913464 forward MW:20751	1	2	2	2	14.7	20.751	0.00018949		16558000	18815000	22895000	0	0	0
Mbov_0783	>Mbov_0783 apt adenine phosphoribosyltransferase 915862:916374 reverse MW:18602	1	8	8	8	74.1	18.602	1.5836e-115		405310000	409270000	337330000	227240000	164070000	269800000
Mbov_0784	>Mbov_0784 if-2 translation initiation factor 916403:918208 reverse MW:66670	1	30	30	30	60.6	66.669	0		5537500000	5752800000	6120600000	3712500000	3514900000	3847600000
Mbov_0786	>Mbov_0786 nusA transcription elongation factor 918473:920107 reverse MW:61371	1	27	27	27	60.1	61.37	0		4374700000	4768600000	4560500000	2459100000	2178000000	2285400000
Mbov_0787	>Mbov_0787 Mbov_0787 conserved hypothetical protein 920115:920561 reverse MW:16911	1	5	5	5	41.9	16.911	4.4195e-84		578580000	683560000	559400000	362890000	400290000	382060000
Mbov_0788	>Mbov_0788 tdk thymidine kinase 920701:921273 reverse MW:21439	1	6	6	6	38.9	21.439	1.4519e-71		297340000	294050000	270910000	92193000	78315000	85608000
Mbov_0789	>Mbov_0789 pepA leucyl aminopeptidase 921349:922719 reverse MW:50236	1	33	33	33	77.6	50.235	0		34602000000	33330000000	35237000000	30390000000	32117000000	28901000000
Mbov_0793	>Mbov_0793 Mbov_0793 variable surface lipoprotein VspHB0801-1 925944:926594 forward MW:23590	1	22	12	12	66.7	23.59	0		2080400000	2786400000	3399900000	371600000	382820000	454670000
Mbov_0794	>Mbov_0794 Mbov_0794 variable surface lipoprotein VspHB0801-2 926770:927330 forward MW:19005	1	1	1	1	6.5	19.005	1.2848e-07		71811000	269320000	184320000	72270000	110140000	77768000
Mbov_0795	>Mbov_0795 Mbov_0795 variable surface lipoprotein VspHB0801-3 927589:928215 reverse MW:22002	1	1	1	1	9.1	22.002	3.414e-55		90734000	89661000	78759000	0	0	0
Mbov_0796	>Mbov_0796 Mbov_0796 variable surface lipoprotein VspHB0801-4 928374:929270 reverse MW:31468	1	9	8	6	34.6	31.468	9.728e-78		706340000	756050000	618860000	884180000	1043800000	1097300000
Mbov_0797	>Mbov_0797 Mbov_0797 variable surface lipoprotein VspHB0801-5 929969:930928 forward MW:34601	1	30	30	19	63.9	34.601	0		27919000000	18726000000	22707000000	44092000000	40490000000	36777000000
Mbov_0798	>Mbov_0798 Mbov_0798 variable surface lipoprotein VspHB0801-6 930971:931804 reverse MW:30425	1	5	3	3	24.9	30.425	3.2116e-21		227550000	314430000	196580000	472440000	535710000	764670000
Mbov_0802	>Mbov_0802 rnj ribonuclease J 934951:936795 forward MW:69305	1	23	23	23	43.6	69.303	2.5398e-206		948290000	1134000000	968750000	648710000	535300000	612140000
Mbov_0804	>Mbov_0804 Mbov_0804 conserved hypothetical protein 938175:940688 forward MW:97776	1	22	22	22	29	97.774	3.2979e-181		2069100000	2195000000	2571000000	2051100000	2102200000	1694000000
Mbov_0806	>Mbov_0806 gatB aspartyl/glutamyl-tRNA amidotransferase subunit B 941312:942733 reverse MW:54089	1	27	27	27	64.5	54.088	5.754e-298		1525300000	1665700000	1817500000	1129400000	999340000	1007100000
Mbov_0807	>Mbov_0807 gatA aspartyl/glutamyl-tRNA amidotransferase subunit A 942726:944039 reverse MW:48126	1	24	24	24	54.9	48.125	3.8603e-256		2741100000	2956800000	2623500000	1805400000	1593400000	1376600000
Mbov_0808	>Mbov_0808 gatC aspartyl/glutamyl-tRNA amidotransferase subunit C 944039:944344 reverse MW:11912	1	7	7	7	80.2	11.912	7.4283e-146		361310000	320890000	462580000	380090000	406430000	258360000
Mbov_0809	>Mbov_0809 rluC ribosomal large subunit pseudouridine synthase C 944350:945204 reverse MW:32969	1	2	2	2	7	32.969	9.9404e-09		0	0	0	0	0	0
Mbov_0810	>Mbov_0810 scpB segregation and condensation protein 945216:945794 reverse MW:21799	1	10	10	10	61.5	21.799	2.2051e-162		1436100000	1375700000	1580300000	934970000	783510000	878410000
Mbov_0811	>Mbov_0811 scpA segregation and condensation protein 945784:946545 reverse MW:29773	1	9	9	9	44.7	29.773	1.1343e-162		396670000	487260000	444930000	309280000	255950000	294810000
Mbov_0813	>Mbov_0813 acpS holo-[acyl-carrier protein] synthase 947288:947602 reverse MW:12194	1	3	3	3	28.8	12.194	1.2017e-05		288370000	427110000	335780000	553410000	906530000	87101000
Mbov_0814	>Mbov_0814 engA GTP-binding protein 947776:949086 reverse MW:49605	1	18	18	18	52.1	49.605	3.9858e-115		286820000	258430000	333960000	178810000	125570000	142330000
Mbov_0815	>Mbov_0815 cmk cytidylate kinase 949089:949754 reverse MW:25059	1	11	11	11	47.5	25.059	2.9729e-86		800830000	854430000	939210000	941520000	982300000	854800000
Mbov_0817	>Mbov_0817 dnaJ heat shock protein 950574:951707 reverse MW:41572	1	12	12	12	37.9	41.572	4.7651e-100		208080000	247520000	259720000	316960000	262580000	285230000
Mbov_0818	>Mbov_0818 rbfA ribosome-binding factor A 951945:952286 forward MW:12960	1	6	6	6	68.1	12.96	8.0319e-82		336960000	420030000	377170000	179570000	167250000	151140000
Mbov_0819	>Mbov_0819 tyrS tyrosyl-tRNA synthetase 952460:953695 reverse MW:46479	1	10	10	10	33.8	46.479	6.9291e-132		312520000	327780000	257150000	147480000	156640000	217370000
Mbov_0820	>Mbov_0820 arc1 EMAP domain 953706:954308 reverse MW:22451	1	5	5	5	29	22.451	3.9885e-32		277680000	269170000	254550000	110190000	75099000	195560000
Mbov_0821	>Mbov_0821 Mbov_0821 conserved hypothetical protein 954370:955272 forward MW:34670	1	13	13	13	51.7	34.67	5.9578e-227		4724800000	4575600000	5256000000	1986000000	1716300000	1688600000
Mbov_0822	>Mbov_0822 acpP acyl carrier protein 955433:955666 reverse MW:9056	1	6	6	6	61	9.0565	8.9822e-33		476920000	491300000	606610000	357430000	287880000	326910000
Mbov_0823	>Mbov_0823 hemK protoporphirogen oxidase HEMK 955706:956428 reverse MW:27755	1	4	4	4	22.5	27.755	3.71e-42		52171000	53318000	53755000	21256000	28492000	26123000
Mbov_0824	>Mbov_0824 rf-1 peptide chain release factor 956428:957504 reverse MW:40456	2	23	23	23	63.4	40.455	0		3391800000	3349600000	3265500000	3372900000	3343600000	3226400000
Mbov_0825	>Mbov_0825 fic cell filamentation protein 957630:958202 reverse MW:22674	1	8	8	8	46.3	22.674	3.6063e-65		325190000	284160000	370110000	221320000	207500000	194400000
Mbov_0831	>Mbov_0831 gyrB DNA gyrase subunit B 962804:964771 forward MW:73519	1	21	21	21	44.6	73.517	0		2004000000	2133300000	2108600000	1103200000	1114000000	1539200000
Mbov_0832	>Mbov_0832 trxA thioredoxin 964894:965208 forward MW:12126	1	9	9	9	85.6	12.127	0		9135600000	9772700000	11121000000	9526100000	9085400000	7757900000
Mbov_0833	>Mbov_0833 smpB SsrA-binding protein 965261:965707 forward MW:17484	1	3	3	3	23	17.484	2.0661e-08		44695000	54287000	31139000	0	0	0
Mbov_0838	>Mbov_0838 Mbov_0838 putative lipoprotein 968956:970269 reverse MW:50295	2	33	33	32	65.2	50.295	0		6165800000	6634200000	7103700000	23550000000	25237000000	24263000000
Mbov_0839	>Mbov_0839 lacI LacI family transcriptional regulator 970406:971365 reverse MW:36994	1	12	12	12	35.7	36.994	5.7383e-61		217330000	335280000	201850000	54528000	39303000	0
Mbov_0843	>Mbov_0843 Mbov_0843 ABC transporter ATP-binding protein 976326:977414 reverse MW:41162	1	4	4	4	9.4	41.162	1.5323e-30		55847000	48452000	37336000	0	0	11446000
Mbov_0845	>Mbov_0845 ftsH cell division protease 985723:987753 reverse MW:75242	1	25	25	25	38.6	75.241	0		2112800000	2307600000	2191800000	1486500000	1531700000	1330300000
Mbov_0847	>Mbov_0847 pth1 peptidyl-tRNA hydrolase 988683:989249 reverse MW:20970	1	8	8	8	48.4	20.97	6.7606e-91		463090000	543860000	509010000	343600000	337800000	281590000
Mbov_0848	>Mbov_0848 recD exodeoxyribonuclease V alpha subunit 989249:991519 reverse MW:87224	1	8	8	8	11.1	87.222	1.8881e-33		59785000	59221000	60294000	0	0	0
