# Supplementary material for: Comparative Secretome Analyses of Mycoplasma bovis Virulent and Attenuated Strains Revealed MbovP0145 as a Promising Diagnostic Biomarker
Source: Front Vet Sci. 2021 Jun 18;8:666769. doi: 10.3389/fvets.2021.666769 (PMC8249566; doi:10.3389/fvets.2021.666769)
Supplement: Supplementary Figure 1 — Kinetic measurement of M. bovis growth during phosphate-buffered saline incubation. [file Data_Sheet_1.ZIP › Supplementary materials/Table S3.xlsx]

## Sheet: Differential 165
Table S3 Proteins with differential abundance between Mycoplasma bovis strain P1(virulent) and P150 (attenuated)
Protein IDs	Fasta headers	Proteins	Peptides	Razor + unique peptides	Unique peptides	Sequence coverage [%]	Mol. weight [kDa]	PEP	LFQ intensity B-1	LFQ intensity B-2	LFQ intensity B-3	average B	LFQ intensity A-1	LFQ intensity A-2	LFQ intensity A-3	average A	A/B	t test p value	log2 fold change
Mbov_0725	>Mbov_0725 Mbov_0725 predicted hydrolases of the HAD superfamily 857812:858669 forward MW:32905	1	19	19	19	75.1	32.904	4.69e-243	147350000	159020000	161890000	1.56087e+08	6890300000	6659200000	6584600000	6.71137e+09	42.9977	2.3378e-07	5.42619
Mbov_0715	>Mbov_0715 ptsI phosphotransferase system enzyme I 848290:850002 reverse MW:63689	1	18	18	18	42.1	63.688	0	100810000	100990000	92012000	9.79373e+07	663800000	662080000	695610000	673830000	6.88022	8.86136e-07	2.78245
Mbov_0697	>Mbov_0697 Mbov_0697 50S ribosomal protein 827901:828272 reverse MW:12993	1	11	11	11	78	12.993	1.93e-138	2894400000	2501600000	2901900000	2.76597e+09	12473000000	12582000000	13198000000	12751000000	4.60996	2.81273e-06	2.20475
Mbov_0629	>Mbov_0629 Mbov_0629 50S ribosomal protein 734202:735032 reverse MW:29663	1	12	12	12	57.2	29.663	1.86e-152	1034300000	874030000	916760000	9.41697e+08	3174500000	3279200000	3308200000	3.25397e+09	3.45543	3.25026e-06	1.78887
Mbov_0312	>Mbov_0312 adh alcohol dehydrogenase 368079:369131 forward MW:37581	1	26	26	26	92	37.581	0	29935000000	27523000000	27399000000	2.82857e+10	66572000000	63711000000	65780000000	6.53543e+10	2.31051	6.2638e-06	1.20821
Mbov_0076	>Mbov_0076 pheT phenylalanyl-tRNA synthetase beta chain 88756:90942 forward MW:82369	1	33	33	33	49.7	82.368	5.13e-288	299380000	327260000	303160000	3.09933e+08	1285800000	1393100000	1287500000	1.32213e+09	4.26586	1.01075e-05	2.09284
Mbov_0788	>Mbov_0788 tdk thymidine kinase 920701:921273 reverse MW:21439	1	6	6	6	38.9	21.439	1.45e-71	92193000	78315000	85608000	85372000	297340000	294050000	270910000	2.87433e+08	3.36683	2.57805e-05	1.75139
Mbov_0294	>Mbov_0294 rpsB 30S ribosomal protein 342696:343649 forward MW:35519	1	17	17	17	64.7	35.518	4.37e-176	795020000	934480000	751810000	8.27103e+08	3530100000	3786400000	3339100000	3.55187e+09	4.29434	4.20503e-05	2.10244
Mbov_0614	>Mbov_0614 Mbov_0614 50S ribosomal protein 727308:727847 reverse MW:19385	1	9	9	9	55.9	19.384	0	552590000	666250000	611910000	610250000	4470100000	4152200000	4857900000	4493400000	7.36321	4.72496e-05	2.88034
Mbov_0107	>Mbov_0107 Mbov_0107 transposase ISMbov1 116851:118101 reverse MW:48568;>Mbov_0172 Mbov_0172 transposase ISMbov1 194673:195923 reverse MW:48561;>Mbov_0183 Mbov_0183 transposase ISMbov1 213355:214605 reverse MW:48476;>Mbov_0318 Mbov_0318 transposase ISMbov1	10	1	1	1	1.9	48.567	0.0025476	22264000	25852000	28563000	2.55597e+07	82208000	92377000	90689000	8.84247e+07	3.45954	6.57369e-05	1.79058
Mbov_0321	>Mbov_0321 hisS histidyl-tRNA synthetase 378210:379526 forward MW:50393	1	24	24	24	62.3	50.392	0	4461700000	4258400000	4068200000	4.26277e+09	8510700000	9315900000	8721900000	8849500000	2.076	6.68402e-05	1.05381
Mbov_0228	>Mbov_0228 rnr ribonuclease R 259581:261770 reverse MW:83874	1	27	27	27	42.8	83.873	7.54e-251	104890000	40001000	168190000	1.0436e+08	790900000	781650000	856420000	8.09657e+08	7.75828	8.74246e-05	2.95574
Mbov_0051	>Mbov_0051 pyrH uridylate kinase 60339:61061 forward MW:26341	1	11	11	11	52.5	26.341	2.45e-138	673720000	630150000	676800000	6.60223e+08	1372200000	1269400000	1402000000	1.34787e+09	2.04153	8.85565e-05	1.02965
Mbov_0353	>Mbov_0353 adh alcohol dehydrogenase 420485:421591 forward MW:40161	1	12	12	12	43.5	40.161	4.45e-137	206670000	200600000	193330000	200200000	448640000	405850000	409010000	4.21167e+08	2.10373	0.000102276	1.07295
Mbov_0623	>Mbov_0623 Mbov_0623 30S ribosomal protein 730589:731239 reverse MW:24221	1	13	13	13	50.5	24.221	1.04e-76	442080000	480510000	491440000	4.71343e+08	1371000000	1589200000	1416200000	1458800000	3.09498	0.000131961	1.62993
Mbov_0153	>Mbov_0153 engB GTP-binding protein 173678:174259 forward MW:22493	1	9	9	9	57	22.493	8.07e-89	125240000	104630000	101610000	1.10493e+08	307710000	305820000	275000000	2.96177e+08	2.68049	0.000137195	1.4225
Mbov_0549	>Mbov_0549 if-3 translation initiation factor 647410:648018 forward MW:23369	1	11	11	11	50	23.369	3.44e-37	54684000	65729000	72292000	64235000	240170000	213000000	209510000	2.20893e+08	3.43883	0.000139592	1.78192
Mbov_0619	>Mbov_0619 Mbov_0619 50S ribosomal protein 729329:729697 reverse MW:13213	1	9	9	9	60.7	13.213	1.45e-44	863990000	874220000	796880000	845030000	2430600000	2498200000	2149700000	2359500000	2.79221	0.000157965	1.48141
Mbov_0554	>Mbov_0554 Mbov_0554 PTS lichenan-specific IIA component LicA 652976:653734 reverse MW:30261	1	12	12	12	48.4	30.261	7.29e-111	365980000	303570000	243890000	304480000	1066900000	1186800000	1245000000	1.16623e+09	3.83025	0.00016729	1.93744
Mbov_0821	>Mbov_0821 Mbov_0821 conserved hypothetical protein 954370:955272 forward MW:34670	1	13	13	13	51.7	34.67	5.96e-227	1986000000	1716300000	1688600000	1.79697e+09	4724800000	4575600000	5256000000	4.85213e+09	2.70018	0.000176994	1.43306
Mbov_0698	>Mbov_0698 Mbov_0698 50S ribosomal protein 828299:828802 reverse MW:18400	1	8	8	8	63.5	18.4	1.46e-126	378760000	292780000	383840000	3.51793e+08	3152800000	3083100000	2547500000	2927800000	8.3225	0.000183972	3.05702
Mbov_0126	>Mbov_0126 pepP XAA-Pro aminopeptidase 139144:140193 forward MW:39683	1	16	16	16	49.6	39.683	1.94e-291	3117700000	3666300000	3719800000	3.50127e+09	7443700000	7368100000	6766300000	7192700000	2.05431	0.00021359	1.03866
Mbov_0823	>Mbov_0823 hemK protoporphirogen oxidase HEMK 955706:956428 reverse MW:27755	1	4	4	4	22.5	27.755	3.71e-42	21256000	28492000	26123000	2.52903e+07	52171000	53318000	53755000	5.30813e+07	2.09888	0.000218808	1.06962
Mbov_0761	>Mbov_0761 rluD ribosomal large subunit pseudouridine synthase D 896480:897397 reverse MW:35411	1	16	16	16	61	35.41	4.32e-187	98924000	132280000	225780000	152328000	649380000	675420000	620680000	6.48493e+08	4.25722	0.000270716	2.08991
Mbov_0615	>Mbov_0615 Mbov_0615 30S ribosomal protein 727857:728252 reverse MW:14515	1	9	9	9	76.3	14.515	2.11e-155	528040000	581560000	699110000	6.02903e+08	2088900000	1857100000	1767800000	1904600000	3.15905	0.000273772	1.65949
Mbov_0700	>Mbov_0700 lysS lysyl-tRNA synthetase 830022:831491 reverse MW:56437	1	21	21	21	41.9	56.436	5.6e-285	1109500000	1195900000	1292300000	1.19923e+09	2588400000	3005900000	2931200000	2.84183e+09	2.36971	0.000293175	1.24471
Mbov_0596	>Mbov_0596 Mbov_0596 50S ribosomal protein 703237:703602 reverse MW:13785	1	9	9	9	62	13.785	7.48e-128	342880000	524880000	332440000	4.00067e+08	1161600000	1207100000	1114400000	1.16103e+09	2.9021	0.000362405	1.5371
Mbov_0677	>Mbov_0677 Mbov_0677 30S ribosomal protein 793009:793479 reverse MW:17850	1	6	6	6	54.5	17.85	3.24e-127	18893000	52049000	28756000	3.32327e+07	432760000	498520000	377660000	4.36313e+08	13.129	0.000373824	3.71469
Mbov_0314	>Mbov_0314 Mbov_0314 30S ribosomal protein 371498:371935 forward MW:16658	1	5	5	5	34.5	16.658	1.4e-29	159290000	218500000	178920000	185570000	944840000	1116300000	1222700000	1.09461e+09	5.89865	0.000390966	2.56039
Mbov_0127	>Mbov_0127 proS prolyl-tRNA synthetase 140311:141747 forward MW:55062	1	24	24	24	52.9	55.061	2.93e-271	301430000	296460000	333700000	310530000	949150000	1131900000	929870000	1003640000	3.23202	0.000449207	1.69244
Mbov_0617	>Mbov_0617 Mbov_0617 50S ribosomal protein 728442:728987 reverse MW:20764	1	11	11	11	56.9	20.764	7.39e-245	192370000	370050000	220010000	260810000	900760000	843500000	844910000	8.63057e+08	3.30914	0.00049657	1.72646
Mbov_0539	>Mbov_0539 manB phosphomannomutase 636616:638187 reverse MW:60328	1	9	9	9	16.6	60.327	2.08e-56	53171000	40152000	61105000	51476000	128070000	115980000	128900000	1.24317e+08	2.41504	0.000596916	1.27205
Mbov_0072	>Mbov_0072 polC DNA polymerase III subunit alpha 81145:85521 forward MW:166605	1	43	43	43	34	166.6	7.83e-261	126030000	129470000	190410000	1.48637e+08	974940000	993300000	760350000	909530000	6.11915	0.00060783	2.61333
Mbov_0627	>Mbov_0627 Mbov_0627 50S ribosomal protein 732782:733222 reverse MW:16662	1	7	7	7	41.8	16.662	3.24e-49	351070000	213770000	306130000	2.90323e+08	1024900000	1027500000	847810000	9.66737e+08	3.32986	0.000711594	1.73546
Mbov_0145	>Mbov_0145 Mbov_0145 putative lipoprotein 162942:164387 reverse MW:55281	1	22	22	22	53	55.28	7.05e-289		38799000	43751000	41275000	1981900000	2292600000	2384800000	2.21977e+09	53.7799	0.000815668	5.749
Mbov_0411	>Mbov_0411 uvrA excinuclease ABC subunit A 477083:479914 reverse MW:105491	1	23	23	23	30.1	105.49	6.89e-162	55954000	61399000	46613000	5.46553e+07	245450000	187640000	207120000	2.13403e+08	3.90453	0.000822527	1.96515
Mbov_0710	>Mbov_0710 rpsP ribosomal protein small subunit S16 842863:843153 forward MW:10931	1	4	4	4	46.9	10.932	6.82e-76	195310000	251390000	178700000	2.08467e+08	750890000	586210000	695990000	6.77697e+08	3.25086	0.000909983	1.70082
Mbov_0509	>Mbov_0509 atpA ATPase subunit alpha 594132:595706 reverse MW:59123	1	19	19	17	50	59.122	1.46e-295	750640000	763800000	647560000	7.20667e+08	1718900000	1576400000	1408100000	1567800000	2.17549	0.000948983	1.12134
Mbov_0818	>Mbov_0818 rbfA ribosome-binding factor A 951945:952286 forward MW:12960	1	6	6	6	68.1	12.96	8.03e-82	179570000	167250000	151140000	1.65987e+08	336960000	420030000	377170000	3.78053e+08	2.27761	0.00111785	1.18752
Mbov_0504	>Mbov_0504 Mbov_0504 conserved hypothetical protein 588206:589096 forward MW:33251	1	9	9	9	52	33.251	4.76e-207	273620000	279550000	275490000	276220000	820940000	1067300000	843440000	910560000	3.2965	0.00128405	1.72094
Mbov_0266	>Mbov_0266 truB tRNA pseudouridine synthase B 306431:307297 forward MW:32336	1	6	6	6	30.2	32.336	1.88e-76	74332000	59008000	54737000	6.26923e+07	192080000	150470000	185750000	176100000	2.80896	0.00134901	1.49003
Mbov_0198	>Mbov_0198 parE topoisomerase IV subunit B 231027:232943 forward MW:71432	1	14	14	14	26.2	71.431	6.02e-131	69033000	41725000	44044000	5.16007e+07	152870000	166190000	135140000	151400000	2.93407	0.00135117	1.5529
Mbov_0089	>Mbov_0089 Mbov_0089 50S ribosomal protein 101451:102146 forward MW:24986	1	13	13	13	66.2	24.986	1.44e-217	946930000	884990000	908350000	9.13423e+08	1744800000	2211900000	1936700000	1.96447e+09	2.15066	0.00154134	1.10478
Mbov_0767	>Mbov_0767 Mbov_0767 conserved hypothetical protein 900598:902271 reverse MW:62866	1	18	18	18	35.9	62.864	1.18e-173	77029000	72921000	236790000	1.28913e+08	757390000	809900000	617240000	7.28177e+08	5.64858	0.00160822	2.49789
Mbov_0598	>Mbov_0598 Mbov_0598 30S ribosomal protein 704632:705033 reverse MW:14252	1	3	3	3	23.3	14.252	8.43e-53	182710000	62448000	72427000	1.05862e+08	437430000	509330000	417980000	4.54913e+08	4.29724	0.00182671	2.10341
Mbov_0369	>Mbov_0369 deoD purine-nucleoside phosphorylase 435514:436242 reverse MW:27005	1	7	7	7	37.2	27.005	7.19e-99	328000000	260660000	301550000	2.96737e+08	583530000	653080000	743090000	659900000	2.22386	0.00193266	1.15306
Mbov_0637	>Mbov_0637 Mbov_0637 50S ribosomal protein 740951:741229 reverse MW:10143	1	4	4	4	52.2	10.143	7.81e-54	237150000	204970000	212160000	2.18093e+08	1110900000	1370000000	893190000	1.1247e+09	5.15695	0.00278998	2.36652
Mbov_0793	>Mbov_0793 Mbov_0793 variable surface lipoprotein VspHB0801-1 925944:926594 forward MW:23590	1	22	12	12	66.7	23.59	0	371600000	382820000	454670000	403030000	2080400000	2786400000	3399900000	2.75557e+09	6.83713	0.00353162	2.77339
Mbov_0152	>Mbov_0152 coaD pantetheine-phosphate adenylyltransferase 173256:173678 forward MW:15932	1	5	5	5	37.1	15.932	5.09e-26	111300000	128420000	71722000	103814000	202060000	229620000	247340000	226340000	2.18025	0.00456046	1.12449
Mbov_0462	>Mbov_0462 Mbov_0462 putative lipoprotein 533730:534464 forward MW:27693	1	6	6	6	24.6	27.692	1.15e-58	41606000	56592000	53304000	5.05007e+07	145550000	121930000	102020000	1.23167e+08	2.43891	0.00557318	1.28624
Mbov_0494	>Mbov_0494 Mbov_0494 hypothetical protein 577201:577503 forward MW:11465	1	5	5	5	70	11.465	7.65e-68	176180000	169060000	184080000	176440000	415380000	303280000	343640000	354100000	2.00691	0.0057962	1.00498
Mbov_0202	>Mbov_0202 dcm DNA-methyltransferase 237519:238493 forward MW:37002	1	13	13	13	41	37.002	8.18e-53	104920000	233320000	192970000	177070000	529890000	404050000	443290000	4.59077e+08	2.59263	0.00604046	1.37442
Mbov_0093	>Mbov_0093 cspR RNA methyltransferase 104975:105508 forward MW:20715	1	7	7	7	33.9	20.715	3.22e-15		39206000	53867000	46536500	183390000	161230000	134880000	1.59833e+08	3.43458	0.00930721	1.78013
Mbov_0777	>Mbov_0777 Mbov_0777 predicted hydrolases of the HAD superfamily 910894:911793 forward MW:34247	1	8	8	8	22.1	34.247	1.2e-51	104450000	101910000	44308000	83556000	225020000	200700000	169620000	1.98447e+08	2.37501	0.0105612	1.24794
Mbov_0205	>Mbov_0205 gidB methyltransferase GidB (glucose inhibited division protein) 240235:240930 reverse MW:26896	1	2	2	2	6.1	26.896	0.00065016	65712000		61107000	63409500	127550000	125720000	156530000	136600000	2.15425	0.0110757	1.10719
Mbov_0772	>Mbov_0772 recR recombination protein 905604:906191 reverse MW:22382	1	6	6	6	31.8	22.382	5.49e-29		112130000	31835000	71982500	304770000	287630000	247400000	2.79933e+08	3.88891	0.0112314	1.95937
Mbov_0495	>Mbov_0495 mgte Mg2 transport protein 577592:579052 reverse MW:54141	1	6	6	6	21.2	54.14	6.21e-98	117090000	161160000	69468000	115906000	236110000	225430000	235870000	232470000	2.00568	0.0120221	1.00409
Mbov_0333	>Mbov_0333 rnc ribonuclease III 392782:393456 forward MW:25222	1	7	7	7	39.7	25.222	1.61e-150	41502000	96715000	49169000	62462000	137360000	129850000	154140000	140450000	2.24857	0.0140311	1.16901
Mbov_0620	>Mbov_0620 Mbov_0620 30S ribosomal protein 729701:729967 reverse MW:10113	1	4	4	4	40.9	10.114	1.65e-120	144200000	188160000	202890000	1.78417e+08	733150000	1292100000	754300000	9.26517e+08	5.19299	0.0152044	2.37657
Mbov_0018	>Mbov_0018 Mbov_0018 simple sugar ABC transporter ATP-binding protein.P59-like protein 16463:18067 forward MW:59309	1	13	13	13	30.1	59.308	1.71e-71	48652000	25665000	35616000	3.66443e+07	77612000	138610000	129620000	1.15281e+08	3.14593	0.0174854	1.65349
Mbov_0712	>Mbov_0712 Mbov_0712 50S ribosomal protein 843830:844180 forward MW:13469	1	3	3	3	32.8	13.469	3.38e-25	113530000	59745000	71855000	81710000	193140000	255220000	164090000	204150000	2.49847	0.0176023	1.32105
Mbov_0820	>Mbov_0820 arc1 EMAP domain 953706:954308 reverse MW:22451	1	5	5	5	29	22.451	3.99e-32	110190000	75099000	195560000	1.2695e+08	277680000	269170000	254550000	2.67133e+08	2.10425	0.0182866	1.0733
Mbov_0555	>Mbov_0555 lepA GTP-binding protein 653811:655604 forward MW:67519	1	13	13	13	33.7	67.518	2.27e-150		61008000	74750000	67879000	300280000	227510000	193250000	2.40347e+08	3.54081	0.024626	1.82408
Mbov_0268	>Mbov_0268 Mbov_0268 riboflavin kinase / FMN adenylyltransferase 308164:309051 forward MW:34032	1	8	8	8	27.8	34.032	1.49e-40	75805000	41225000	25323000	47451000	162540000	144660000	95597000	1.34266e+08	2.82956	0.0253634	1.50058
Mbov_0839	>Mbov_0839 lacI LacI family transcriptional regulator 970406:971365 reverse MW:36994	1	12	12	12	35.7	36.994	5.74e-61	54528000	39303000		46915500	217330000	335280000	201850000	2.51487e+08	5.36042	0.0333322	2.42235
Mbov_0618	>Mbov_0618 Mbov_0618 50S ribosomal protein 728990:729316 reverse MW:12078	1	7	7	7	62	12.078	1.41e-88	61912000	69416000	125990000	8.57727e+07	1152800000	504540000	552000000	7.36447e+08	8.58603	0.036071	3.10199
Mbov_0458	>Mbov_0458 Mbov_0458 variable surface lipoprotein 531201:532079 reverse MW:31929	1	11	11	11	65.4	31.929	8.24e-218	4989200000	5121800000	5333700000	5.14823e+09	704210000	663660000	787960000	718610000	0.139584	2.01894e-06	-2.8408
Mbov_0517	>Mbov_0517 Mbov_0517 putative transmembrane protein 606432:608657 reverse MW:83988	1	18	18	18	32.1	83.986	2e-102	612820000	624220000	591690000	6.09577e+08	185660000	202900000	187190000	1.91917e+08	0.314836	2.88149e-06	-1.66733
Mbov_0155	>Mbov_0155 pk pyruvate kinase 175916:177352 forward MW:53584	1	21	21	21	55.2	53.584	0	9810100000	9779500000	10212000000	9.93387e+09	3464000000	3139600000	3054800000	3.21947e+09	0.32409	3.59063e-06	-1.62553
Mbov_0838	>Mbov_0838 Mbov_0838 putative lipoprotein 968956:970269 reverse MW:50295	2	33	33	32	65.2	50.295	0	23550000000	25237000000	24263000000	24350000000	6165800000	6634200000	7103700000	6.63457e+09	0.272467	5.90448e-06	-1.87585
Mbov_0585	>Mbov_0585 Mbov_0585 putative lipoprotein 691608:693146 forward MW:59658	1	24	24	24	48.2	59.657	7.03e-246	4315900000	4256300000	3926200000	4.16613e+09	682660000	770090000	737710000	7.30153e+08	0.175259	1.00417e-05	-2.51244
Mbov_0174	>Mbov_0174 Mbov_0174 P48-like surface lipoprotein 197851:199839 forward MW:74043	1	19	17	17	37.5	74.042	2.21e-228	986410000	927730000	1035000000	9.83047e+08	168820000	162420000	163480000	1.64907e+08	0.167751	1.23686e-05	-2.57561
Mbov_0515	>Mbov_0515 Mbov_0515 putative lipoprotein 601403:603970 reverse MW:97562	1	21	21	20	29	97.56	4.8e-129	731670000	684780000	736420000	7.17623e+08	155320000	181000000	201560000	1.79293e+08	0.249843	1.43476e-05	-2.0009
Mbov_0579	>Mbov_0579 Mbov_0579 membrane lipoprotein P81 683802:685988 forward MW:81603	1	45	45	45	59.8	81.602	0	75152000000	68212000000	68418000000	70594000000	13139000000	12983000000	13166000000	13096000000	0.185512	1.4693e-05	-2.43042
Mbov_0696	>Mbov_0696 Mbov_0696 putative lipoprotein 827122:827766 forward MW:24229	1	6	6	6	26.2	24.229	3.37e-52	3331200000	3451100000	3174300000	3.31887e+09	856410000	1050400000	1005500000	970770000	0.2925	1.89635e-05	-1.77349
Mbov_0654	>Mbov_0654 Mbov_0654 putative lipoprotein 766479:767231 forward MW:28380	1	8	8	8	50.8	28.38	7.42e-130	1882000000	1778300000	1654100000	1.77147e+09	254110000	319370000	262130000	2.78537e+08	0.157235	2.70038e-05	-2.66901
Mbov_0537	>Mbov_0537 Mbov_0537 putative lipoprotein 634826:635716 forward MW:34120	1	14	14	14	51	34.12	1.62e-125	1336600000	1407800000	1345700000	1.36337e+09	425650000	516800000	395700000	446050000	0.327168	2.78684e-05	-1.6119
Mbov_0049	>Mbov_0049 Mbov_0049 putative lipoprotein 56745:58955 forward MW:85568	1	11	11	11	14.1	85.566	2.85e-33	727730000	793100000	744260000	755030000	261410000	266980000	213970000	2.47453e+08	0.32774	3.96451e-05	-1.60938
Mbov_0473	>Mbov_0473 Mbov_0473 putative lipoprotein 553595:554203 reverse MW:23685	1	6	6	6	45	23.685	6.52e-106	1054700000	1123700000	978180000	1.05219e+09	216880000	276330000	288640000	2.60617e+08	0.247689	7.60188e-05	-2.0134
Mbov_0468	>Mbov_0468 Mbov_0468 putative lipoprotein 545769:547496 forward MW:65702	1	14	14	14	32	65.701	8.78e-125	1136300000	1066600000	995340000	1066080000	318170000	362870000	392800000	3.57947e+08	0.33576	0.000104875	-1.5745
Mbov_0534	>Mbov_0534 Mbov_0534 ABC transporter permease protein 631141:633003 forward MW:70774	1	6	6	6	16.8	70.773	1.04e-54	607800000	531400000	600930000	5.80043e+08	198100000	209110000	190810000	199340000	0.343664	0.000108017	-1.54093
Mbov_0693	>Mbov_0693 Mbov_0693 putative transmembrane protein 810453:818450 reverse MW:302406	1	66	66	65	28.9	302.4	0	2513100000	2289500000	2342800000	2381800000	1039400000	1183100000	995680000	1.07273e+09	0.450385	0.000119147	-1.15077
Mbov_0557	>Mbov_0557 nfsA NADPH flavin oxidoreductase 657215:657946 forward MW:27922	1	11	11	11	46.5	27.922	5.67e-92	6952200000	7043400000	6676100000	6.89057e+09	2669900000	3311700000	3442900000	3141500000	0.455913	0.000140896	-1.13317
Mbov_0548	>Mbov_0548 Mbov_0548 putative lipoprotein 646207:646875 reverse MW:25651	1	7	7	7	29.7	25.651	4.06e-41	964190000	1044100000	1124400000	1044230000	374550000	421750000	372840000	3.89713e+08	0.373206	0.000180858	-1.42195
Mbov_0160	>Mbov_0160 ldhA D-lactate dehydrogenase 182494:183483 reverse MW:36921	1	21	21	21	62	36.92	0	5995300000	6618700000	6868300000	6494100000	3026400000	3209300000	3193700000	3.14313e+09	0.483998	0.000228943	-1.04693
Mbov_0449	>Mbov_0449 Mbov_0449 putative membrane lipoprotein 520406:521131 forward MW:26443	1	5	5	5	29.5	26.443	2.35e-106	1028700000	1148300000	1011300000	1.06277e+09	424400000	292730000	348280000	3.55137e+08	0.334162	0.000251112	-1.58138
Mbov_0471	>Mbov_0471 Mbov_0471 periplasmic protease 550945:552903 forward MW:75084	1	19	19	19	31.7	75.083	3.11e-172	1117100000	1290400000	1109600000	1.17237e+09	393550000	443290000	435080000	4.23973e+08	0.361639	0.000253977	-1.46738
Mbov_0674	>Mbov_0674 Mbov_0674 putative lipoprotein 787354:788622 forward MW:48591	1	14	14	14	35.5	48.591	3.74e-149	1553200000	1327300000	1520700000	1.46707e+09	649270000	640050000	643160000	644160000	0.43908	0.000309062	-1.18744
Mbov_0111	>Mbov_0111 Mbov_0111 putative lipoprotein 120540:123425 forward MW:110129	1	29	29	29	34	110.13	2.18e-172	1223300000	1327900000	1460200000	1.33713e+09	440200000	533630000	483640000	4.85823e+08	0.363332	0.00032026	-1.46064
Mbov_0505	>Mbov_0505 Mbov_0505 putative lipoprotein 589252:591636 forward MW:90433	1	19	19	19	30.7	90.432	5.04e-180	1562400000	1421700000	1313500000	1.43253e+09	658070000	662740000	605110000	6.41973e+08	0.448138	0.000443813	-1.15798
Mbov_0326	>Mbov_0326 Mbov_0326 predicted secreted acid phosphatase 385323:386714 reverse MW:52715	1	4	4	4	11.7	52.714	4.71e-27	52295000	51733000	55439000	5.31557e+07		26082000	23268000	24675000	0.464203	0.000568054	-1.10717
Mbov_0422	>Mbov_0422 mraZ cell division protein 491243:491773 forward MW:19970	1	4	4	4	27.8	19.97	1.83e-21	94168000	95680000	81734000	9.05273e+07	43499000	47016000	40796000	4.37703e+07	0.483504	0.000607696	-1.0484
Mbov_0083	>Mbov_0083 rluB ribosomal large subunit pseudouridine synthase B 97094:97861 forward MW:29225	1	5	5	5	18.4	29.225	9.32e-17	274260000	258350000	233480000	2.55363e+08	133890000	84821000	105280000	107997000	0.422915	0.00135358	-1.24156
Mbov_0393	>Mbov_0393 Mbov_0393 putative membrane lipoprotein (ICEB-1 encoded) 456628:458136 forward MW:59322	1	18	18	18	39.8	59.321	4.65e-124	989640000	1351700000	1258700000	1.20001e+09	336410000	353180000	286260000	3.25283e+08	0.271066	0.0013735	-1.88328
Mbov_0419	>Mbov_0419 Mbov_0419 hypothetical protein 487171:490194 forward MW:116762	1	11	11	11	13.5	116.76	7.91e-30	746130000	927740000	839750000	8.37873e+08	330020000	132190000	241900000	2.34703e+08	0.280118	0.0014779	-1.83589
Mbov_0580	>Mbov_0580 Mbov_0580 nuclease 686053:687222 forward MW:44208	1	10	10	10	33.9	44.208	7.61e-64	379330000	412600000	301010000	3.64313e+08	80551000	119840000	84634000	9.50083e+07	0.260787	0.00159373	-1.93905
Mbov_0765	>Mbov_0765 Mbov_0765 conserved hypothetical protein 899432:899647 reverse MW:8061	1	2	2	2	46.5	8.0613	2.96e-107	4772200000	3813800000	3856700000	4.14757e+09	1473800000	1518800000	1858900000	1.61717e+09	0.389907	0.00165298	-1.3588
Mbov_0658	>Mbov_0658 Mbov_0658 periplasmic protease 769466:771400 reverse MW:73142	1	7	7	7	14.6	73.141	8.29e-67	613670000	618550000	647130000	626450000	348060000	190590000	216060000	251570000	0.40158	0.00168084	-1.31624
Mbov_0521	>Mbov_0521 Mbov_0521 putative transmembrane protein 615836:617083 forward MW:48246	1	5	5	5	14.7	48.245	4.51e-38		62097000	51955000	57026000	16153000	16677000	13704000	1.55113e+07	0.272005	0.00185377	-1.8783
Mbov_0016	>Mbov_0016 Mbov_0016 P48-like surface lipoprotein 14369:15775 reverse MW:51159	1	20	20	18	48.1	51.159	1.82e-146	2669000000	3122300000	3908700000	3.23333e+09	417750000	668500000	606360000	5.64203e+08	0.174496	0.00195623	-2.51874
Mbov_0274	>Mbov_0274 Mbov_0274 putative lipoprotein 313664:315433 forward MW:66471	1	17	17	17	37	66.47	1.16e-139	604520000	831940000	795630000	744030000	217550000	383370000	239120000	2.80013e+08	0.376347	0.00611564	-1.40987
Mbov_0156	>Mbov_0156 Mbov_0156 putative lipoprotein 177421:178401 reverse MW:37096	1	4	4	4	13.8	37.096	3.29e-10	8352900000	12951000000	12102000000	11135300000	1506800000	5144100000	1772300000	2.80773e+09	0.252147	0.0105052	-1.98766
Mbov_0461	>Mbov_0461 Mbov_0461 putative membrane lipoprotein 532880:533431 reverse MW:21476	1	3	3	3	20.8	21.476	7.63e-113	193910000	373140000	300760000	289270000	38000000	65542000	47815000	5.04523e+07	0.174413	0.0105485	-2.51942
Mbov_0536	>Mbov_0536 Mbov_0536 putative lipoprotein 633688:634836 forward MW:45090	1	3	3	3	6.8	45.09	8.06e-06	254850000	166570000	160310000	193910000	37995000	41091000	68528000	4.92047e+07	0.25375	0.0106746	-1.97852
Mbov_0656	>Mbov_0656 map1 putative lipoprotein (variable) 767995:768822 forward MW:31323	1	2	2	2	8.4	31.323	7.2e-27	180810000	280560000	274790000	2.45387e+08	78641000	124900000	92253000	98598000	0.401807	0.0139279	-1.31543
Mbov_0570	>Mbov_0570 Mbov_0570 putative lipoprotein 672007:674271 forward MW:85528	1	12	12	12	17.5	85.526	2.63e-46	197530000	292300000	284480000	2.58103e+08		61244000	72062000	66653000	0.258242	0.0166608	-1.95321
Mbov_0518	>Mbov_0518 Mbov_0518 putative lipoprotein 608749:611307 reverse MW:96688	1	4	3	3	4.6	96.687	1.35e-15	468050000	329270000	399250000	3.98857e+08		130570000	176750000	153660000	0.385251	0.0205116	-1.37613
Mbov_0581	>Mbov_0581 Mbov_0581 multiple sugar ABC transporter ATP-binding protein 687231:689333 forward MW:80192	1	18	18	18	27.6	80.19	8.22e-131	555860000	683030000	954870000	7.31253e+08	170220000	315600000	310670000	2.65497e+08	0.363071	0.0214218	-1.46168
Mbov_0739	>Mbov_0739 Mbov_0739 putative lipoprotein 871506:873359 reverse MW:69999	1	21	21	21	41.5	69.998	2.42e-252	1081600000	1140100000	1592000000	1.27123e+09	459730000	735510000	636110000	610450000	0.480203	0.0214897	-1.05828
Mbov_0798	>Mbov_0798 Mbov_0798 variable surface lipoprotein VspHB0801-6 930971:931804 reverse MW:30425	1	5	3	3	24.9	30.425	3.21e-21	472440000	535710000	764670000	590940000	227550000	314430000	196580000	2.46187e+08	0.416602	0.0225692	-1.26326
Mbov_0296	>Mbov_0296 Mbov_0296 putative lipoprotein 344629:346503 reverse MW:70968	1	3	3	3	3.8	70.967	1.4e-06	61751000	70252000	91577000	7.45267e+07		15464000	27671000	21567500	0.289393	0.0231764	-1.7889
Mbov_0516	>Mbov_0516 Mbov_0516 putative transmembrane protein 603999:606245 reverse MW:83799	1	3	3	3	4.8	83.797	4.36e-17	297670000	503500000	270020000	3.57063e+08	126420000	109980000	141600000	126000000	0.352879	0.0357542	-1.50276
Mbov_0519	>Mbov_0519 Mbov_0519 putative transmembrane protein 611335:613545 reverse MW:83390	1	7	7	7	10.6	83.389	5.56e-24	84680000	108080000	65752000	8.61707e+07	37922000	28252000	56575000	4.09163e+07	0.474829	0.0377194	-1.07452
Mbov_0115	>Mbov_0115 oppF oligopeptide ABC transporter ATP-binding protein 126999:129401 forward MW:93975	1	11	11	11	16.9	93.974	3.44e-47	712610000	1706300000	1138000000	1.18564e+09	317630000	402810000	352050000	3.57497e+08	0.301523	0.0456289	-1.72966
Mbov_0013	>Mbov_0013 Mbov_0013 coenzyme F420-dependent tetrahydromethanopterin reductase and related flavin-dependent oxidoreductases 12329:13330 reverse MW:38170	1	4	4	4	12.9	38.169	3.7e-15						6850200	7163800	7007000
Mbov_0019	>Mbov_0019 Mbov_0019 sugar ABC transporter permease 18060:20048 forward MW:74309	1	3	3	3	5.1	74.308	1.21e-15						11467000	9190000	10328500
Mbov_0033	>Mbov_0033 oppF oligopeptide ABC transporter ATP-binding protein 32981:34315 reverse MW:50840	1	5	5	5	14.2	50.84	1.09e-41					31245000		23260000	27252500
Mbov_0034	>Mbov_0034 oppD oligopeptide ABC transporter ATP-binding protein 34308:35927 reverse MW:61382	1	3	3	3	5.2	61.381	7.84e-08						25700000	28842000	27271000
Mbov_0073	>Mbov_0073 Mbov_0073 putative ATPase 85927:87150 forward MW:46531	1	6	6	6	16	46.531	4.35e-19						25233000	15745000	20489000
Mbov_0081	>Mbov_0081 dinB DNA polymerase IV 94759:96006 forward MW:47611	1	1	1	1	2.9	47.61	8.11e-13						18814000	14162000	16488000
Mbov_0108	>Mbov_0108 Mbov_0108 50S ribosomal protein 118298:118504 forward MW:7445	1	2	2	2	30.9	7.4457	9.68e-11						10310000	8515900	9412950
Mbov_0116	>Mbov_0116 Mbov_0116 putative lipoprotein 129414:130400 forward MW:37375	1	4	4	4	12.8	37.375	1.51e-17						52732000	47851000	50291500
Mbov_0194	>Mbov_0194 Mbov_0194 putative transmembrane protein 227307:228326 forward MW:39013	1	4	4	4	13.9	39.012	1.66e-12						9099800	8957400	9028600
Mbov_0423	>Mbov_0423 mraW S-adenosyl-methyltransferase 491775:492677 forward MW:33644	1	2	2	2	5.3	33.643	0.00016116					9688100	8068500		8878300
Mbov_0533	>Mbov_0533 Mbov_0533 Ca2 -transporting ATPase 628159:630891 forward MW:100233	1	1	1	1	1.2	100.23	7.5e-08						14602000	14772000	14687000
Mbov_0577	>Mbov_0577 uvrC excinuclease ABC subunit C 681373:683088 forward MW:66463	1	3	3	3	6.1	66.462	5.27e-06						5434200	6797500	6115850
Mbov_0610	>Mbov_0610 Mbov_0610 predicted hydrolases of the HAD superfamily 724608:725651 reverse MW:40238	1	3	3	3	8.4	40.237	2.2e-13					27980000	23450000		25715000
Mbov_0770	>Mbov_0770 holB DNA polymerase III subunit delta 904039:904941 reverse MW:34436	1	2	2	2	7.3	34.436	1.47e-08						18003000	28267000	23135000
Mbov_0001	>Mbov_0001 dnaA replication initiation protein 1:1401 forward MW:54154	1	2	2	2	4.9	54.153	3.56e-06					25014000	17881000	22517000	21804000
Mbov_0003	>Mbov_0003 Mbov_0003 conserved hypothetical protein 2648:2875 forward MW:8406	1	4	4	4	49.3	8.4058	2.19e-14					90484000	177270000	141170000	136308000
Mbov_0044	>Mbov_0044 yjfH RNA methyltransferase 54012:54713 forward MW:25974	1	1	1	1	8.2	25.974	5.94e-32					19090000	35432000	33276000	29266000
Mbov_0075	>Mbov_0075 ung uracil-DNA glycosylase 88095:88754 forward MW:25346	1	2	2	2	9.6	25.346	1.3e-10					34614000	37689000	32180000	3.48277e+07
Mbov_0079	>Mbov_0079 sufS cysteine desulfurase 93191:94351 forward MW:43400	1	5	5	5	18.9	43.399	2.54e-40					46634000	85722000	45806000	5.93873e+07
Mbov_0139	>Mbov_0139 Mbov_0139 50S ribosomal protein 157712:157912 forward MW:7736	1	2	2	2	34.8	7.7361	5.41e-06					75686000	32919000	30543000	4.63827e+07
Mbov_0141	>Mbov_0141 thiI thiamine biosynthesis protein 159606:160742 forward MW:42776	1	8	8	8	20.4	42.776	1.13e-27					70936000	246610000	308210000	2.08585e+08
Mbov_0158	>Mbov_0158 gid tRNA (uracil-5-)-methyltransferase Gid 180531:181814 reverse MW:48784	1	5	5	5	14.5	48.783	3.59e-24					31301000	27288000	41094000	3.32277e+07
Mbov_0199	>Mbov_0199 parC topoisomerase IV subunit A 232957:235542 forward MW:97669	1	19	19	19	28.1	97.668	9.59e-143					300030000	230380000	287540000	272650000
Mbov_0201	>Mbov_0201 rnhC ribonuclease HII 236615:237331 forward MW:26842	1	4	4	4	15.5	26.842	1.15e-06					23117000	21512000	18184000	2.09377e+07
Mbov_0207	>Mbov_0207 Mbov_0207 hypothetical protein 242118:242840 reverse MW:26588	1	9	8	8	55	26.588	2.86e-123					79369000	84564000	113840000	92591000
Mbov_0210	>Mbov_0210 Mbov_0210 hypothetical protein 243446:244567 reverse MW:40927	2	12	12	11	53.4	40.926	0					405200000	491380000	607730000	5.01437e+08
Mbov_0239	>Mbov_0239 Mbov_0239 transposase ISMbov4 271088:272521 reverse MW:55988	1	4	4	4	8.6	55.987	1.79e-15					38166000	75072000	25133000	4.61237e+07
Mbov_0376	>Mbov_0376 Mbov_0376 phage-associated protein 444979:445431 forward MW:17417	1	4	4	4	35.3	17.417	1.49e-51					70390000	69553000	125290000	88411000
Mbov_0486	>Mbov_0486 mutM formamidopyrimidine-DNA glycosylase 567362:568201 forward MW:32377	1	8	8	8	27.2	32.377	1.21e-23					153520000	85020000	167740000	1.35427e+08
Mbov_0600	>Mbov_0600 Mbov_0600 ribosomal protein 705431:705544 reverse MW:4351	1	1	1	1	18.9	4.3514	0.0031212					52141000	57101000	95489000	6.82437e+07
Mbov_0622	>Mbov_0622 Mbov_0622 50S ribosomal protein 730164:730589 reverse MW:15917	1	2	2	2	9.9	15.917	3.19e-05					42011000	43003000	42218000	4.24107e+07
Mbov_0647	>Mbov_0647 Mbov_0647 superfamily I DNA and RNA helicases 750936:755648 forward MW:183314	1	12	12	12	8.5	183.31	5.23e-56					144390000	127290000	131060000	1.34247e+08
Mbov_0665	>Mbov_0665 srp54 signal recognition particle subunit 778147:779505 reverse MW:50110	1	5	5	5	13.1	50.109	1.57e-18					22972000	25177000	19844000	2.26643e+07
Mbov_0718	>Mbov_0718 sgaE L-ribulose-5-phosphate 4-epimerase 851419:852150 reverse MW:27347	1	6	6	6	42.8	27.347	2.98e-113					205170000	170220000	228510000	201300000
Mbov_0719	>Mbov_0719 sgaU L-ribulose-5-phosphate 3-epimerase 852152:853036 reverse MW:34377	1	7	7	7	25.5	34.377	2.28e-38					181460000	198350000	158310000	1.79373e+08
Mbov_0721	>Mbov_0721 ulaC ascorbate-specific PTS system enzyme II Ccomponent 853674:854162 reverse MW:17883	1	5	5	5	40.7	17.883	2.42e-38					321270000	394960000	340460000	352230000
Mbov_0722	>Mbov_0722 ulaB ascorbate-specific PTS system enzyme II Bcomponent 854162:854446 reverse MW:9947	1	6	6	6	87.2	9.9476	7.23e-131					1065000000	966800000	1157300000	1.06303e+09
Mbov_0724	>Mbov_0724 Mbov_0724 predicted metal-dependent hydrolase with the TIM-barrel fold 856405:857466 reverse MW:39500	1	19	19	19	67.1	39.499	0					5109100000	5001200000	5556400000	5.22223e+09
Mbov_0732	>Mbov_0732 Mbov_0732 putative lipoprotein 864069:865058 reverse MW:38034	1	22	21	21	53.8	38.034	1.06e-245					1174600000	1087000000	1281300000	1.18097e+09
Mbov_0734	>Mbov_0734 Mbov_0734 conserved hypothetical protein 865790:866689 forward MW:34754	1	12	12	12	49.2	34.753	1.51e-96					320510000	284630000	384740000	329960000
Mbov_0750	>Mbov_0750 dnaI DNA replication protein 885409:886308 reverse MW:34722	1	4	4	4	12.4	34.721	7.41e-12					26628000	19739000	25406000	2.39243e+07
Mbov_0758	>Mbov_0758 Mbov_0758 predicted ATPase 893132:894412 reverse MW:47788	1	5	5	5	15.3	47.787	2.73e-39					29233000	50673000	19921000	3.32757e+07
Mbov_0779	>Mbov_0779 Mbov_0779 putative transmembrane protein 912931:913464 forward MW:20751	1	2	2	2	14.7	20.751	0.00018949					16558000	18815000	22895000	1.94227e+07
Mbov_0795	>Mbov_0795 Mbov_0795 variable surface lipoprotein VspHB0801-3 927589:928215 reverse MW:22002	1	1	1	1	9.1	22.002	3.41e-55					90734000	89661000	78759000	8.63847e+07
Mbov_0833	>Mbov_0833 smpB SsrA-binding protein 965261:965707 forward MW:17484	1	3	3	3	23	17.484	2.07e-08					44695000	54287000	31139000	4.33737e+07
Mbov_0848	>Mbov_0848 recD exodeoxyribonuclease V alpha subunit 989249:991519 reverse MW:87224	1	8	8	8	11.1	87.222	1.89e-33					59785000	59221000	60294000	5.97667e+07
Mbov_0050	>Mbov_0050 Mbov_0050 predicted membrane protein 59113:60147 forward MW:39770	1	1	1	1	2	39.769	0.00056805	50147000	55449000		52798000
Mbov_0283	>Mbov_0283 Mbov_0283 putative lipoprotein 324834:325595 forward MW:28927	1	2	2	2	6.7	28.927	2.06e-07	223820000	211500000	208880000	2.14733e+08
Mbov_0339	>Mbov_0339 vspY1 variable surface lipoprotein VspY1 401155:402105 forward MW:34808	1	3	3	3	26.9	34.808	3.33e-41	85211000	81538000	64986000	77245000
Mbov_0368	>Mbov_0368 Mbov_0368 putative transmembrane protein 434480:435340 reverse MW:33293	1	3	3	3	9.4	33.293	5.3e-10	162140000	153440000	194770000	1.70117e+08
Mbov_0631	>Mbov_0631 hupB DNA-binding protein HU-beta 736008:736283 forward MW:10659	1	1	1	1	13.2	10.659	6.88e-13	109180000	90153000	86079000	9.51373e+07
