# Supplementary material for: Comparative Secretome Analyses of Mycoplasma bovis Virulent and Attenuated Strains Revealed MbovP0145 as a Promising Diagnostic Biomarker
Source: Front Vet Sci. 2021 Jun 18;8:666769. doi: 10.3389/fvets.2021.666769 (PMC8249566; doi:10.3389/fvets.2021.666769)
Supplement: Supplementary Figure 1 — Kinetic measurement of M. bovis growth during phosphate-buffered saline incubation. [file Data_Sheet_1.ZIP › Supplementary materials/Table S4.xlsx]

## Sheet: S4
Table S4 Results of the computational prediction and proteomic analysis for the final secretomes of the Mycoplasma bovis P1(virulent) and P150 (attenuated) strain
Protein IDs	Locus tag	Protein product	Protein name	Secretion type	Localization	Functional classification (EggNOG)*
Mbov_0004	MBOV_RS00030	WP_013954489.1	IS3 family transposase	Non-classical	Extracellular	L
Mbov_0016	MBOV_RS00085	WP_013455936.1	BMP family ABC transporter substrate-binding protein	Classical	Extracellular	S
Mbov_0023	MBOV_RS00115	WP_013456161.1	deoxynucleoside kinase	Non-classical	Extracellular	F
Mbov_0034	MBOV_RS00175	WP_014829853.1	ABC transporter ATP-binding protein	Non-classical	CytoplasmicMembrane	EP
Mbov_0037	MBOV_RS00190	WP_014829854.1	variable surface lipoprotein	Classical	Extracellular	E
Mbov_0044	MBOV_RS00210	WP_013954507.1	23S rRNA (guanosine(2251)-2\\'-O)-methyltransferase RlmB	Non-classical	Extracellular	J
Mbov_0048	MBOV_RS00225	WP_013456192.1	transcription termination/antitermination protein NusG	Non-classical	Cytoplasmic	K
Mbov_0049	MBOV_RS00230	WP_013954511.1	hypothetical protein	Classical	Cytoplasmic	-
Mbov_0056	MBOV_RS00280	WP_013954517.1	NAD(P)-binding domain-containing protein	Undefined	Extracellular	I
Mbov_0058	MBOV_RS00290	WP_013954519.1	TatD family hydrolase	Non-classical	Cytoplasmic	L
Mbov_0071	MBOV_RS00350	WP_013954530.1	aspartate--ammonia ligase	Non-classical	Cytoplasmic	E
Mbov_0075	MBOV_RS00380	WP_013954533.1	uracil-DNA glycosylase	Non-classical	Cytoplasmic	L
Mbov_0076	MBOV_RS00385	WP_013954534.1	phenylalanine--tRNA ligase subunit beta	Non-classical	Cytoplasmic	J
Mbov_0079	MBOV_RS00400	WP_013954537.1	aminotransferase class V-fold PLP-dependent enzyme	Non-classical	Cytoplasmic	E
Mbov_0080	MBOV_RS00405	WP_014829859.1	iron-sulfur cluster assembly scaffold protein	Non-classical	Cytoplasmic	C
Mbov_0088	MBOV_RS00445	WP_013456528.1	50S ribosomal protein L11	Non-classical	Cytoplasmic	J
Mbov_0089	MBOV_RS00450	WP_013954546.1	50S ribosomal protein L1	Non-classical	Cytoplasmic	J
Mbov_0094	MBOV_RS00475	WP_013954551.1	RNA methyltransferase	Non-classical	Cytoplasmic	J
Mbov_0104	MBOV_RS00525	WP_013456556.1	hypothetical protein	Non-classical	Cytoplasmic	-
Mbov_0107	MBOV_RS00540	WP_078086165.1	IS30-like element ISMbov1 family transposase	Non-classical	Extracellular	L
Mbov_0108	MBOV_RS00545	WP_004024280.1	MULTISPECIES: 50S ribosomal protein L28	Non-classical	Cytoplasmic	J
Mbov_0111	MBOV_RS00560	WP_013954562.1	hypothetical protein	Classical	Extracellular	-
Mbov_0115	MBOV_RS00580	WP_013954563.1	ATP-binding cassette domain-containing protein	Non-classical	CytoplasmicMembrane	E
Mbov_0116	MBOV_RS00585	WP_013954564.1	hypothetical protein	Classical	Extracellular	-
Mbov_0133	MBOV_RS00670	WP_014829869.1	oligoendopeptidase F	Non-classical	Cytoplasmic	E
Mbov_0139	MBOV_RS00700	WP_013456051.1	50S ribosomal protein L32	Non-classical	Cytoplasmic	J
Mbov_0145	MBOV_RS00730	WP_013954589.1	hypothetical protein	Classical	Extracellular	S
Mbov_0154	MBOV_RS00765	WP_013954596.1	hypothetical protein	Non-classical	Unknown	-
Mbov_0156	MBOV_RS00775	WP_013954598.1	variable surface lipoprotein	Classical	Extracellular	-
Mbov_0165	MBOV_RS00810	WP_013954607.1	DEAD/DEAH box helicase family protein	Non-classical	Cytoplasmic	L
Mbov_0174	MBOV_RS00845	WP_011949195.1	BMP family ABC transporter substrate-binding protein	Non-classical	Extracellular	S
Mbov_0203	MBOV_RS00990	WP_013954636.1	hypothetical protein	Non-classical	Extracellular	-
Mbov_0207	MBOV_RS01020	WP_013954642.1	hypothetical protein	Non-classical	Extracellular	-
Mbov_0210			hypothetical protein	Undefined	Extracellular	-
Mbov_0211	MBOV_RS01030	WP_013954646.1	endonuclease	Classical	Extracellular	L
Mbov_0214	MBOV_RS01045	WP_013456603.1	30S ribosomal protein S20	Non-classical	Cytoplasmic	J
Mbov_0217	MBOV_RS01060	WP_013954651.1	hypothetical protein	Classical	Extracellular	-
Mbov_0220	MBOV_RS01075	WP_004024364.1	MULTISPECIES: 50S ribosomal protein L33	Non-classical	Cytoplasmic	J
Mbov_0222	MBOV_RS01080	WP_013456491.1	thiol peroxidase	Non-classical	Cytoplasmic	O
Mbov_0223	MBOV_RS01085	WP_013456378.1	hypothetical protein	Non-classical	Cytoplasmic	S
Mbov_0232	MBOV_RS01125	WP_013456579.1	serine/threonine-protein phosphatase	Non-classical	Extracellular	T
Mbov_0234	MBOV_RS01135	WP_013456585.1	ribosome small subunit-dependent GTPase A	Non-classical	Cytoplasmic	S
Mbov_0237	MBOV_RS01150	WP_013954660.1	transposase	Non-classical	Cytoplasmic	-
Mbov_0242	MBOV_RS01170	WP_013954663.1	S8 family peptidase	Non-classical	Extracellular	O
Mbov_0247	MBOV_RS01195	WP_013954668.1	restriction endonuclease subunit S	Non-classical	Extracellular	V
Mbov_0255	MBOV_RS01260	WP_013954673.1	CTP synthase	Classical	Extracellular	F
Mbov_0266	MBOV_RS01330	WP_013456468.1	tRNA pseudouridine(55) synthase TruB	Non-classical	Cytoplasmic	J
Mbov_0269	MBOV_RS01345	WP_013456065.1	30S ribosomal protein S15	Non-classical	Cytoplasmic	J
Mbov_0270	MBOV_RS01350	WP_013455955.1	alpha/beta hydrolase	Non-classical	Cytoplasmic	I
Mbov_0274	MBOV_RS01370	WP_013954681.1	hypothetical protein	Classical	Extracellular	S
Mbov_0275	MBOV_RS01375	WP_013954682.1	variable surface lipoprotein	Classical	Unknown	-
Mbov_0283	MBOV_RS01420	WP_013954689.1	variable surface lipoprotein	Classical	Extracellular	-
Mbov_0290	MBOV_RS01455	WP_013954695.1	leucine-rich repeat protein	Classical	Cytoplasmic	M
Mbov_0294	MBOV_RS01475	WP_013954699.1	30S ribosomal protein S2	Non-classical	Cytoplasmic	J
Mbov_0296	MBOV_RS01485	WP_013954701.1	peptidase S41	Classical	Extracellular	M
Mbov_0302	MBOV_RS01515	WP_013954706.1	RNA polymerase sigma factor	Non-classical	Cytoplasmic	K
Mbov_0303	MBOV_RS01520	WP_013954707.1	DNA primase	Non-classical	Cytoplasmic	L
Mbov_0306	MBOV_RS01535	WP_013954710.1	alkylphosphonate ABC transporter substrate-binding protein	Classical	CytoplasmicMembrane	S
Mbov_0309	MBOV_RS01550	WP_013456114.1	DUF2188 domain-containing protein	Non-classical	Unknown	S
Mbov_0313	MBOV_RS01565	WP_013954712.1	type I DNA topoisomerase	Non-classical	Cytoplasmic	L
Mbov_0316	MBOV_RS01580	WP_013456088.1	30S ribosomal protein S18	Non-classical	Cytoplasmic	J
Mbov_0326	MBOV_RS01630	WP_013456345.1	hypothetical protein	Classical	Extracellular	S
Mbov_0333	MBOV_RS01665	WP_013456004.1	ribonuclease III	Non-classical	Cytoplasmic	J
Mbov_0339	MBOV_RS01695	WP_014829908.1	variable surface lipoprotein	Classical	Extracellular	-
Mbov_0341	MBOV_RS01705	WP_013954727.1	hypothetical protein	Classical	Extracellular	E
Mbov_0350	MBOV_RS01740	WP_013954737.1	hypothetical protein	Classical	Extracellular	S
Mbov_0364	MBOV_RS01795	WP_013954750.1	DUF285 domain-containing protein	Classical	Unknown	S
Mbov_0368	MBOV_RS01815	WP_013954753.1	hypothetical protein	Classical	Unknown	S
Mbov_0370	MBOV_RS01825	WP_013954755.1	tRNA 2-thiouridine(34) synthase MnmA	Non-classical	Cytoplasmic	J
Mbov_0374	MBOV_RS01845	WP_013954759.1	hypothetical protein	Undefined	Extracellular	S
Mbov_0376	MBOV_RS01855	WP_013954761.1	SocA family protein	Non-classical	Unknown	S
Mbov_0393	MBOV_RS01915	WP_014829925.1	hypothetical protein	Classical	Unknown	-
Mbov_0400	MBOV_RS01950	WP_013954782.1	hypothetical protein	Non-classical	Extracellular	-
Mbov_0411	MBOV_RS01995	WP_013954786.1	excinuclease ABC subunit UvrA	Non-classical	Cytoplasmic	L
Mbov_0419	MBOV_RS02030	WP_013954792.1	hypothetical protein	Non-classical	Cytoplasmic	-
Mbov_0424	MBOV_RS02050	WP_013954797.1	hypothetical protein	Non-classical	Extracellular	-
Mbov_0428	MBOV_RS02070	WP_013954801.1	M13 family metallopeptidase	Non-classical	Cytoplasmic	O
Mbov_0429	MBOV_RS02075	WP_013954802.1	single-stranded DNA-binding protein	Non-classical	Cytoplasmic	L
Mbov_0432	MBOV_RS02090	WP_013954804.1	leucine--tRNA ligase	Non-classical	Cytoplasmic	J
Mbov_0433	MBOV_RS02095	WP_013954805.1	endopeptidase La	Non-classical	Cytoplasmic	O
Mbov_0446	MBOV_RS02160	WP_013954811.1	hypothetical protein	Non-classical	Cytoplasmic	S
Mbov_0449	MBOV_RS02175	WP_014829937.1	variable surface lipoprotein	Classical	Unknown	M
Mbov_0452	MBOV_RS02190	WP_014829939.1	tryptophan--tRNA ligase	Non-classical	Cytoplasmic	J
Mbov_0458	MBOV_RS02240	WP_014829947.1	IS1634-like element ISMbov3 family transposase	Classical	Extracellular	-
Mbov_0461	MBOV_RS02240	WP_014829947.1	IS1634-like element ISMbov3 family transposase	Classical	Unknown	-
Mbov_0462	MBOV_RS02240	WP_014829947.1	IS1634-like element ISMbov3 family transposase	Classical	Extracellular	-
Mbov_0467	MBOV_RS02260	WP_013954821.1	BspA family leucine-rich repeat surface protein	Classical	Unknown	L
Mbov_0468	MBOV_RS02265	WP_013954822.1	hypothetical protein	Classical	Extracellular	S
Mbov_0469	MBOV_RS04415	WP_013954823.1	variable surface lipoprotein	Classical	Unknown	-
Mbov_0471	MBOV_RS02280	WP_013954824.1	peptidase S41	Classical	Unknown	M
Mbov_0473	MBOV_RS02285	WP_013954825.1	variable surface lipoprotein	Classical	Extracellular	M
Mbov_0479	MBOV_RS02315	WP_013954828.1	hypothetical protein	Non-classical	Extracellular	O
Mbov_0486	MBOV_RS02350	WP_013954833.1	bifunctional DNA-formamidopyrimidine glycosylase/DNA-(apurinic or apyrimidinic site) lyase	Non-classical	Cytoplasmic	L
Mbov_0487	MBOV_RS02355	WP_013954834.1	Smr/MutS family protein	Non-classical	Unknown	S
Mbov_0488	MBOV_RS02360	WP_013954835.1	peptide-methionine (R)-S-oxide reductase MsrB	Non-classical	Cytoplasmic	O
Mbov_0505	MBOV_RS02450	WP_013954844.1	hypothetical protein	Classical	Extracellular	S
Mbov_0515	MBOV_RS02495	WP_013954854.1	variable surface lipoprotein	Classical	Extracellular	S
Mbov_0516	MBOV_RS02500	WP_013954855.1	putative immunoglobulin-blocking virulence protein	Classical	Unknown	M
Mbov_0517	MBOV_RS02505	WP_014829951.1	putative immunoglobulin-blocking virulence protein	Classical	Unknown	M
Mbov_0518	MBOV_RS02510	WP_014829952.1	hypothetical protein	Classical	Extracellular	S
Mbov_0519	MBOV_RS02515	WP_013954858.1	putative immunoglobulin-blocking virulence protein	Classical	Unknown	M
Mbov_0520	MBOV_RS02520	WP_013954859.1	NAD-dependent DNA ligase LigA	Non-classical	Cytoplasmic	L
Mbov_0529	MBOV_RS02565	WP_013456078.1	30S ribosomal protein S9	Non-classical	Cytoplasmic	J
Mbov_0531	MBOV_RS02575	WP_013455924.1	hypothetical protein	Non-classical	Extracellular	-
Mbov_0535	MBOV_RS02600	WP_013954871.1	ABC transporter ATP-binding protein	Non-classical	CytoplasmicMembrane	V
Mbov_0536	MBOV_RS02605	WP_013954872.1	hypothetical protein	Classical	Extracellular	-
Mbov_0537	MBOV_RS02610	WP_013954873.1	hypothetical protein	Undefined	CytoplasmicMembrane	-
Mbov_0538	MBOV_RS02615	WP_013954874.1	hypothetical protein	Classical	Extracellular	-
Mbov_0541	MBOV_RS02630	WP_013954877.1	transcription antitermination protein NusB	Non-classical	Unknown	K
Mbov_0542	MBOV_RS02635	WP_013456406.1	FMN-dependent NADH-azoreductase	Undefined	Extracellular	C
Mbov_0548	MBOV_RS02665	WP_013954882.1	hypothetical protein	Classical	Extracellular	-
Mbov_0551	MBOV_RS02680	WP_004023890.1	MULTISPECIES: 50S ribosomal protein L20	Non-classical	Cytoplasmic	J
Mbov_0557	MBOV_RS02710	WP_013954889.1	nitroreductase	Non-classical	Cytoplasmic	C
Mbov_0570	MBOV_RS02775	WP_013954901.1	hypothetical protein	Classical	Extracellular	M
Mbov_0576	MBOV_RS02805	WP_013456450.1	thioredoxin	Non-classical	Unknown	O
Mbov_0579	MBOV_RS02820	WP_013954908.1	P80 family lipoprotein	Classical	Extracellular	G
Mbov_0580	MBOV_RS02825	WP_014829957.1	thermonuclease family protein	Classical	Extracellular	L
Mbov_0581	MBOV_RS02830	WP_014829958.1	ATP-binding cassette domain-containing protein	Non-classical	CytoplasmicMembrane	E
Mbov_0585	MBOV_RS02850	WP_013954913.1	hypothetical protein	Classical	Extracellular	-
Mbov_0598	MBOV_RS02915	WP_004023933.1	MULTISPECIES: 30S ribosomal protein S11	Non-classical	Cytoplasmic	J
Mbov_0612	MBOV_RS03005	WP_013954926.1	30S ribosomal protein S5	Non-classical	Cytoplasmic	J
Mbov_0618	MBOV_RS03035	WP_004023949.1	MULTISPECIES: 50S ribosomal protein L24	Non-classical	Cytoplasmic	J
Mbov_0621	MBOV_RS03050	WP_013456156.1	50S ribosomal protein L29	Non-classical	Unknown	J
Mbov_0625	MBOV_RS03070	WP_013954930.1	30S ribosomal protein S19	Non-classical	Cytoplasmic	J
Mbov_0627	MBOV_RS03080	WP_013456175.1	50S ribosomal protein L23	Non-classical	Cytoplasmic	J
Mbov_0628	MBOV_RS03085	WP_038582884.1	50S ribosomal protein L4	Non-classical	Extracellular	J
Mbov_0630	MBOV_RS03095	WP_013954935.1	30S ribosomal protein S10	Non-classical	Cytoplasmic	J
Mbov_0637	MBOV_RS03130	WP_013456038.1	50S ribosomal protein L27	Non-classical	Cytoplasmic	J
Mbov_0641	MBOV_RS03150	WP_013954941.1	nucleotide exchange factor GrpE	Non-classical	Cytoplasmic	O
Mbov_0643	MBOV_RS03160	WP_013954943.1	50S ribosomal protein L31	Non-classical	Cytoplasmic	J
Mbov_0647	MBOV_RS03180	WP_013954947.1	DUF4011 domain-containing protein	Non-classical	Extracellular	L
Mbov_0650	MBOV_RS03195	WP_013954950.1	type I restriction endonuclease subunit R	Non-classical	Cytoplasmic	L
Mbov_0651	MBOV_RS03200	WP_013954951.1	restriction endonuclease subunit S	Non-classical	Extracellular	V
Mbov_0652	MBOV_RS03205	WP_013954952.1	type I restriction-modification system subunit M	Non-classical	Extracellular	V
Mbov_0654	MBOV_RS03215	WP_014829967.1	hypothetical protein	Classical	Extracellular	-
Mbov_0656			hypothetical protein	Classical	Extracellular	-
Mbov_0658	MBOV_RS03235	WP_013954958.1	peptidase S41	Classical	Unknown	M
Mbov_0660	MBOV_RS03245	WP_013954960.1	glutamate--tRNA ligase	Non-classical	Cytoplasmic	J
Mbov_0667	MBOV_RS03280	WP_013456213.1	hypothetical protein	Non-classical	Unknown	S
Mbov_0671	MBOV_RS03300	WP_013954969.1	hypothetical protein	Non-classical	Extracellular	-
Mbov_0673	MBOV_RS03310	WP_014829971.1	peptidase M17	Non-classical	Cytoplasmic	E
Mbov_0674	MBOV_RS03315	WP_013954973.1	endonuclease/exonuclease/phosphatase family protein	Classical	Extracellular	S
Mbov_0675	MBOV_RS03320	WP_013954974.1	bifunctional metallophosphatase/5\\'-nucleotidase	Classical	Unknown	F
Mbov_0678	MBOV_RS03335	WP_004024001.1	MULTISPECIES: 30S ribosomal protein S12	Non-classical	Cytoplasmic	J
Mbov_0682	MBOV_RS03355	WP_013954979.1	variable surface lipoprotein	Classical	Extracellular	-
Mbov_0689	MBOV_RS03390	WP_013954985.1	hypothetical protein	Classical	Cytoplasmic	-
Mbov_0693	MBOV_RS03410	WP_013954988.1	membrane protein	Classical	Extracellular	E
Mbov_0696	MBOV_RS03425	WP_013456028.1	hypothetical protein	Classical	Extracellular	-
Mbov_0701	MBOV_RS03450	WP_013954990.1	hypothetical protein	Non-classical	Cytoplasmic	L
Mbov_0717	MBOV_RS03525	WP_013456195.1	hypothetical protein	Non-classical	Cytoplasmic	-
Mbov_0718	MBOV_RS03530	WP_013455914.1	L-ribulose-5-phosphate 4-epimerase	Non-classical	Cytoplasmic	G
Mbov_0725	MBOV_RS03565	WP_013955004.1	Cof-type HAD-IIB family hydrolase	Non-classical	Extracellular	S
Mbov_0732	MBOV_RS03600	WP_014829980.1	DUF285 domain-containing protein	Non-classical	Extracellular	T
Mbov_0739	MBOV_RS03640	WP_014829983.1	hypothetical protein	Classical	Extracellular	S
Mbov_0743	MBOV_RS03660	WP_013955025.1	C1 family peptidase	Classical	Unknown	O
Mbov_0750	MBOV_RS03695	WP_013455987.1	ATP-binding protein	Non-classical	Extracellular	L
Mbov_0751	MBOV_RS03700	WP_013955032.1	DnaD domain protein	Non-classical	Cytoplasmic	L
Mbov_0755	MBOV_RS03725	WP_013955036.1	site-specific DNA-methyltransferase	Non-classical	Cytoplasmic	L
Mbov_0765	MBOV_RS03775	WP_004024108.1	MULTISPECIES: hypothetical protein	Non-classical	Cytoplasmic	-
Mbov_0766	MBOV_RS03780	WP_013955042.1	DUF402 domain-containing protein	Non-classical	Cytoplasmic	J
Mbov_0768	MBOV_RS03790	WP_013955043.1	membrane protein	Classical	Unknown	-
Mbov_0786	MBOV_RS03885	WP_013955059.1	transcription termination/antitermination protein NusA	Non-classical	Cytoplasmic	K
Mbov_0793	MBOV_RS03920	WP_014829989.1	variable surface lipoprotein	Classical	Extracellular	K
Mbov_0794	MBOV_RS03925	WP_014829990.1	variable surface lipoprotein	Classical	CytoplasmicMembrane	M
Mbov_0795			variable surface lipoprotein	Classical	CytoplasmicMembrane	M
Mbov_0796			variable surface lipoprotein	Classical	Extracellular	M
Mbov_0797	MBOV_RS03945	WP_014829993.1	variable surface lipoprotein	Classical	Extracellular	M
Mbov_0798	MBOV_RS03950	WP_014829994.1	variable surface lipoprotein	Classical	Extracellular	M
Mbov_0804	MBOV_RS03985	WP_014829996.1	DUF2779 domain-containing protein	Non-classical	Extracellular	S
Mbov_0807	MBOV_RS04000	WP_013955068.1	Asp-tRNA(Asn)/Glu-tRNA(Gln) amidotransferase subunit GatA	Non-classical	Cytoplasmic	J
Mbov_0809	MBOV_RS04010	WP_013955070.1	RluA family pseudouridine synthase	Non-classical	Cytoplasmic	J
Mbov_0817	MBOV_RS04050	WP_013955073.1	DnaJ domain-containing protein	Non-classical	Cytoplasmic	O
Mbov_0820	MBOV_RS04075	WP_013955076.1	tRNA-binding protein	Non-classical	Cytoplasmic	J
Mbov_0822	MBOV_RS04090	WP_014829999.1	acyl carrier protein	Non-classical	Unknown	S
Mbov_0838	MBOV_RS04145	WP_013955088.1	IS1634-like element ISMbov3 family transposase	Classical	Extracellular	U
Mbov_0839	MBOV_RS04160	WP_013955092.1	hypothetical protein	Non-classical	Cytoplasmic	K
Mbov_0843	MBOV_RS04180	WP_013955095.1	ABC transporter ATP-binding protein	Non-classical	CytoplasmicMembrane	V
Mbov_0848	MBOV_RS04205	WP_013955100.1	AAA family ATPase	Non-classical	Cytoplasmic	L
*Functional categories are: (C) energy production and conversion;(E) amino acid metabolism and transport; (F) nucleotide metabolism and transport;(G) carbohydrate metabolism and transport;(I) Lipid transport and metabolism; (J) translation;(K) transcription; (L) replication and repair; (M) cell wall/membrane/envelope biogenesis; (O) post-translational modification, protein turnover, chaperone fun…
