# Supplementary material for: Comparative Secretome Analyses of Mycoplasma bovis Virulent and Attenuated Strains Revealed MbovP0145 as a Promising Diagnostic Biomarker
Source: Front Vet Sci. 2021 Jun 18;8:666769. doi: 10.3389/fvets.2021.666769 (PMC8249566; doi:10.3389/fvets.2021.666769)
Supplement: Supplementary Figure 1 — Kinetic measurement of M. bovis growth during phosphate-buffered saline incubation. [file Data_Sheet_1.ZIP › Supplementary materials/Table S5.xlsx]

## Sheet: Sheet1
Table S5. Gene ontology enrichment analysis for overlapped proteins between the computational prediction and proteomic analysis
GO ID	GO Term	Ontology	GeneRatio	BgRatio	Pvalue	FDR	geneID
GO:0030529	intracellular ribonucleoprotein complex	CC	14	52	7.18e-09	6.22e-08	WP_004023890.1;WP_004023933.1;WP_004024001.1;WP_004024280.1;WP_004024364.1;WP_013456038.1;WP_013456051.1;WP_013456065.1;WP_013456078.1;WP_013456088.1;WP_013456156.1;WP_013456175.1;WP_013456528.1;WP_013456603.1
GO:1990904	ribonucleoprotein complex	CC	14	52	7.18e-09	6.22e-08	WP_004023890.1;WP_004023933.1;WP_004024001.1;WP_004024280.1;WP_004024364.1;WP_013456038.1;WP_013456051.1;WP_013456065.1;WP_013456078.1;WP_013456088.1;WP_013456156.1;WP_013456175.1;WP_013456528.1;WP_013456603.1
GO:0005840	ribosome	CC	14	51	5.33e-09	6.22e-08	WP_004023890.1;WP_004023933.1;WP_004024001.1;WP_004024280.1;WP_004024364.1;WP_013456038.1;WP_013456051.1;WP_013456065.1;WP_013456078.1;WP_013456088.1;WP_013456156.1;WP_013456175.1;WP_013456528.1;WP_013456603.1
GO:0044444	cytoplasmic part	CC	14	56	2.2e-08	1.43e-07	WP_004023890.1;WP_004023933.1;WP_004024001.1;WP_004024280.1;WP_004024364.1;WP_013456038.1;WP_013456051.1;WP_013456065.1;WP_013456078.1;WP_013456088.1;WP_013456156.1;WP_013456175.1;WP_013456528.1;WP_013456603.1
GO:0043226	organelle	CC	14	59	4.79e-08	1.56e-07	WP_004023890.1;WP_004023933.1;WP_004024001.1;WP_004024280.1;WP_004024364.1;WP_013456038.1;WP_013456051.1;WP_013456065.1;WP_013456078.1;WP_013456088.1;WP_013456156.1;WP_013456175.1;WP_013456528.1;WP_013456603.1
GO:0043228	non-membrane-bounded organelle	CC	14	59	4.79e-08	1.56e-07	WP_004023890.1;WP_004023933.1;WP_004024001.1;WP_004024280.1;WP_004024364.1;WP_013456038.1;WP_013456051.1;WP_013456065.1;WP_013456078.1;WP_013456088.1;WP_013456156.1;WP_013456175.1;WP_013456528.1;WP_013456603.1
GO:0043229	intracellular organelle	CC	14	59	4.79e-08	1.56e-07	WP_004023890.1;WP_004023933.1;WP_004024001.1;WP_004024280.1;WP_004024364.1;WP_013456038.1;WP_013456051.1;WP_013456065.1;WP_013456078.1;WP_013456088.1;WP_013456156.1;WP_013456175.1;WP_013456528.1;WP_013456603.1
GO:0043232	intracellular non-membrane-bounded organelle	CC	14	59	4.79e-08	1.56e-07	WP_004023890.1;WP_004023933.1;WP_004024001.1;WP_004024280.1;WP_004024364.1;WP_013456038.1;WP_013456051.1;WP_013456065.1;WP_013456078.1;WP_013456088.1;WP_013456156.1;WP_013456175.1;WP_013456528.1;WP_013456603.1
GO:0003735	structural constituent of ribosome	MF	14	50	1.28e-08	4.72e-07	WP_004023890.1;WP_004023933.1;WP_004024001.1;WP_004024280.1;WP_004024364.1;WP_013456038.1;WP_013456051.1;WP_013456065.1;WP_013456078.1;WP_013456088.1;WP_013456156.1;WP_013456175.1;WP_013456528.1;WP_013456603.1
GO:0005198	structural molecule activity	MF	14	50	1.28e-08	4.72e-07	WP_004023890.1;WP_004023933.1;WP_004024001.1;WP_004024280.1;WP_004024364.1;WP_013456038.1;WP_013456051.1;WP_013456065.1;WP_013456078.1;WP_013456088.1;WP_013456156.1;WP_013456175.1;WP_013456528.1;WP_013456603.1
GO:0032991	macromolecular complex	CC	14	76	1.84e-06	5.31e-06	WP_004023890.1;WP_004023933.1;WP_004024001.1;WP_004024280.1;WP_004024364.1;WP_013456038.1;WP_013456051.1;WP_013456065.1;WP_013456078.1;WP_013456088.1;WP_013456156.1;WP_013456175.1;WP_013456528.1;WP_013456603.1
GO:0019843	rRNA binding	MF	10	37	5.5e-06	0.000135778	WP_004023890.1;WP_004023933.1;WP_004024001.1;WP_013456004.1;WP_013456065.1;WP_013456088.1;WP_013456175.1;WP_013456528.1;WP_013456585.1;WP_013456603.1
GO:0043603	cellular amide metabolic process	BP	14	90	1.65e-05	0.000260325	WP_004023890.1;WP_004023933.1;WP_004024001.1;WP_004024280.1;WP_004024364.1;WP_013456038.1;WP_013456051.1;WP_013456065.1;WP_013456078.1;WP_013456088.1;WP_013456156.1;WP_013456175.1;WP_013456528.1;WP_013456603.1
GO:0009059	macromolecule biosynthetic process	BP	16	119	1.56e-05	0.000260325	WP_004023890.1;WP_004023933.1;WP_004024001.1;WP_004024280.1;WP_004024364.1;WP_013456038.1;WP_013456051.1;WP_013456065.1;WP_013456078.1;WP_013456088.1;WP_013456156.1;WP_013456175.1;WP_013456192.1;WP_013456213.1;WP_013456528.1;WP_013456603.1
GO:0034645	cellular macromolecule biosynthetic process	BP	16	119	1.56e-05	0.000260325	WP_004023890.1;WP_004023933.1;WP_004024001.1;WP_004024280.1;WP_004024364.1;WP_013456038.1;WP_013456051.1;WP_013456065.1;WP_013456078.1;WP_013456088.1;WP_013456156.1;WP_013456175.1;WP_013456192.1;WP_013456213.1;WP_013456528.1;WP_013456603.1
GO:0043604	amide biosynthetic process	BP	14	88	1.23e-05	0.000260325	WP_004023890.1;WP_004023933.1;WP_004024001.1;WP_004024280.1;WP_004024364.1;WP_013456038.1;WP_013456051.1;WP_013456065.1;WP_013456078.1;WP_013456088.1;WP_013456156.1;WP_013456175.1;WP_013456528.1;WP_013456603.1
GO:0006412	translation	BP	14	87	1.06e-05	0.000260325	WP_004023890.1;WP_004023933.1;WP_004024001.1;WP_004024280.1;WP_004024364.1;WP_013456038.1;WP_013456051.1;WP_013456065.1;WP_013456078.1;WP_013456088.1;WP_013456156.1;WP_013456175.1;WP_013456528.1;WP_013456603.1
GO:0006518	peptide metabolic process	BP	14	87	1.06e-05	0.000260325	WP_004023890.1;WP_004023933.1;WP_004024001.1;WP_004024280.1;WP_004024364.1;WP_013456038.1;WP_013456051.1;WP_013456065.1;WP_013456078.1;WP_013456088.1;WP_013456156.1;WP_013456175.1;WP_013456528.1;WP_013456603.1
GO:0043043	peptide biosynthetic process	BP	14	87	1.06e-05	0.000260325	WP_004023890.1;WP_004023933.1;WP_004024001.1;WP_004024280.1;WP_004024364.1;WP_013456038.1;WP_013456051.1;WP_013456065.1;WP_013456078.1;WP_013456088.1;WP_013456156.1;WP_013456175.1;WP_013456528.1;WP_013456603.1
GO:0044267	cellular protein metabolic process	BP	15	98	7.03e-06	0.000260325	WP_004023890.1;WP_004023933.1;WP_004024001.1;WP_004024280.1;WP_004024364.1;WP_013456038.1;WP_013456051.1;WP_013456065.1;WP_013456078.1;WP_013456088.1;WP_013456156.1;WP_013456175.1;WP_013456528.1;WP_013456579.1;WP_013456603.1
GO:0010467	gene expression	BP	17	123	3.29e-06	0.000260325	WP_004023890.1;WP_004023933.1;WP_004024001.1;WP_004024280.1;WP_004024364.1;WP_013456004.1;WP_013456038.1;WP_013456051.1;WP_013456065.1;WP_013456078.1;WP_013456088.1;WP_013456156.1;WP_013456175.1;WP_013456192.1;WP_013456213.1;WP_013456528.1;WP_013456603.1
GO:0044271	cellular nitrogen compound biosynthetic process	BP	17	141	2.91e-05	0.000412934	WP_004023890.1;WP_004023933.1;WP_004024001.1;WP_004024280.1;WP_004024364.1;WP_013456038.1;WP_013456051.1;WP_013456065.1;WP_013456078.1;WP_013456088.1;WP_013456156.1;WP_013456161.1;WP_013456175.1;WP_013456192.1;WP_013456213.1;WP_013456528.1;WP_013456603.1
GO:0005737	cytoplasm	CC	16	154	0.000637791	0.00165825	WP_004023890.1;WP_004023933.1;WP_004024001.1;WP_004024280.1;WP_004024364.1;WP_013456004.1;WP_013456038.1;WP_013456051.1;WP_013456065.1;WP_013456078.1;WP_013456088.1;WP_013456156.1;WP_013456175.1;WP_013456528.1;WP_013456585.1;WP_013456603.1
GO:0044249	cellular biosynthetic process	BP	17	158	0.000167245	0.00215897	WP_004023890.1;WP_004023933.1;WP_004024001.1;WP_004024280.1;WP_004024364.1;WP_013456038.1;WP_013456051.1;WP_013456065.1;WP_013456078.1;WP_013456088.1;WP_013456156.1;WP_013456161.1;WP_013456175.1;WP_013456192.1;WP_013456213.1;WP_013456528.1;WP_013456603.1
GO:1901576	organic substance biosynthetic process	BP	17	160	0.000202079	0.00220732	WP_004023890.1;WP_004023933.1;WP_004024001.1;WP_004024280.1;WP_004024364.1;WP_013456038.1;WP_013456051.1;WP_013456065.1;WP_013456078.1;WP_013456088.1;WP_013456156.1;WP_013456161.1;WP_013456175.1;WP_013456192.1;WP_013456213.1;WP_013456528.1;WP_013456603.1
GO:0019538	protein metabolic process	BP	15	125	0.000195239	0.00220732	WP_004023890.1;WP_004023933.1;WP_004024001.1;WP_004024280.1;WP_004024364.1;WP_013456038.1;WP_013456051.1;WP_013456065.1;WP_013456078.1;WP_013456088.1;WP_013456156.1;WP_013456175.1;WP_013456528.1;WP_013456579.1;WP_013456603.1
GO:0009058	biosynthetic process	BP	17	163	0.000266792	0.00270603	WP_004023890.1;WP_004023933.1;WP_004024001.1;WP_004024280.1;WP_004024364.1;WP_013456038.1;WP_013456051.1;WP_013456065.1;WP_013456078.1;WP_013456088.1;WP_013456156.1;WP_013456161.1;WP_013456175.1;WP_013456192.1;WP_013456213.1;WP_013456528.1;WP_013456603.1
GO:1901566	organonitrogen compound biosynthetic process	BP	14	116	0.000398473	0.00377221	WP_004023890.1;WP_004023933.1;WP_004024001.1;WP_004024280.1;WP_004024364.1;WP_013456038.1;WP_013456051.1;WP_013456065.1;WP_013456078.1;WP_013456088.1;WP_013456156.1;WP_013456175.1;WP_013456528.1;WP_013456603.1
GO:0005622	intracellular	CC	16	172	0.00305889	0.00662761	WP_004023890.1;WP_004023933.1;WP_004024001.1;WP_004024280.1;WP_004024364.1;WP_013456004.1;WP_013456038.1;WP_013456051.1;WP_013456065.1;WP_013456078.1;WP_013456088.1;WP_013456156.1;WP_013456175.1;WP_013456528.1;WP_013456585.1;WP_013456603.1
GO:0044424	intracellular part	CC	16	172	0.00305889	0.00662761	WP_004023890.1;WP_004023933.1;WP_004024001.1;WP_004024280.1;WP_004024364.1;WP_013456004.1;WP_013456038.1;WP_013456051.1;WP_013456065.1;WP_013456078.1;WP_013456088.1;WP_013456156.1;WP_013456175.1;WP_013456528.1;WP_013456585.1;WP_013456603.1
GO:0005623	cell	CC	17	198	0.00447669	0.00831384	WP_004023890.1;WP_004023933.1;WP_004024001.1;WP_004024280.1;WP_004024364.1;WP_013455936.1;WP_013456004.1;WP_013456038.1;WP_013456051.1;WP_013456065.1;WP_013456078.1;WP_013456088.1;WP_013456156.1;WP_013456175.1;WP_013456528.1;WP_013456585.1;WP_013456603.1
GO:0044464	cell part	CC	17	198	0.00447669	0.00831384	WP_004023890.1;WP_004023933.1;WP_004024001.1;WP_004024280.1;WP_004024364.1;WP_013455936.1;WP_013456004.1;WP_013456038.1;WP_013456051.1;WP_013456065.1;WP_013456078.1;WP_013456088.1;WP_013456156.1;WP_013456175.1;WP_013456528.1;WP_013456585.1;WP_013456603.1
GO:1901564	organonitrogen compound metabolic process	BP	14	134	0.00213384	0.0189378	WP_004023890.1;WP_004023933.1;WP_004024001.1;WP_004024280.1;WP_004024364.1;WP_013456038.1;WP_013456051.1;WP_013456065.1;WP_013456078.1;WP_013456088.1;WP_013456156.1;WP_013456175.1;WP_013456528.1;WP_013456603.1
GO:0044260	cellular macromolecule metabolic process	BP	18	215	0.00336552	0.028112	WP_004023890.1;WP_004023933.1;WP_004024001.1;WP_004024280.1;WP_004024364.1;WP_013456004.1;WP_013456038.1;WP_013456051.1;WP_013456065.1;WP_013456078.1;WP_013456088.1;WP_013456156.1;WP_013456175.1;WP_013456192.1;WP_013456213.1;WP_013456528.1;WP_013456579.1;WP_013456603.1
GO:0003723	RNA binding	MF	10	75	0.00357438	0.066126	WP_004023890.1;WP_004023933.1;WP_004024001.1;WP_013456004.1;WP_013456065.1;WP_013456088.1;WP_013456175.1;WP_013456528.1;WP_013456585.1;WP_013456603.1
GO:0043170	macromolecule metabolic process	BP	18	244	0.0204175	0.161072	WP_004023890.1;WP_004023933.1;WP_004024001.1;WP_004024280.1;WP_004024364.1;WP_013456004.1;WP_013456038.1;WP_013456051.1;WP_013456065.1;WP_013456078.1;WP_013456088.1;WP_013456156.1;WP_013456175.1;WP_013456192.1;WP_013456213.1;WP_013456528.1;WP_013456579.1;WP_013456603.1
GO:0000027	ribosomal large subunit assembly	BP	1	1	0.053528	0.223558	WP_004023890.1
GO:0006397	mRNA processing	BP	1	1	0.053528	0.223558	WP_013456004.1
GO:0006470	protein dephosphorylation	BP	1	1	0.053528	0.223558	WP_013456579.1
GO:0016071	mRNA metabolic process	BP	1	1	0.053528	0.223558	WP_013456004.1
GO:0016075	rRNA catabolic process	BP	1	1	0.053528	0.223558	WP_013456004.1
GO:0022618	ribonucleoprotein complex assembly	BP	1	1	0.053528	0.223558	WP_004023890.1
GO:0034661	ncRNA catabolic process	BP	1	1	0.053528	0.223558	WP_013456004.1
GO:0042255	ribosome assembly	BP	1	1	0.053528	0.223558	WP_004023890.1
GO:0042273	ribosomal large subunit biogenesis	BP	1	1	0.053528	0.223558	WP_004023890.1
GO:0070925	organelle assembly	BP	1	1	0.053528	0.223558	WP_004023890.1
GO:0071826	ribonucleoprotein complex subunit organization	BP	1	1	0.053528	0.223558	WP_004023890.1
GO:0022613	ribonucleoprotein complex biogenesis	BP	3	16	0.0473737	0.223558	WP_004023890.1;WP_013456004.1;WP_013456585.1
GO:0042254	ribosome biogenesis	BP	3	16	0.0473737	0.223558	WP_004023890.1;WP_013456004.1;WP_013456585.1
GO:0006807	nitrogen compound metabolic process	BP	18	259	0.044885	0.223558	WP_004023890.1;WP_004023933.1;WP_004024001.1;WP_004024280.1;WP_004024364.1;WP_013456004.1;WP_013456038.1;WP_013456051.1;WP_013456065.1;WP_013456078.1;WP_013456088.1;WP_013456156.1;WP_013456161.1;WP_013456175.1;WP_013456192.1;WP_013456213.1;WP_013456528.1;WP_013456603.1
GO:0034641	cellular nitrogen compound metabolic process	BP	18	258	0.0427119	0.223558	WP_004023890.1;WP_004023933.1;WP_004024001.1;WP_004024280.1;WP_004024364.1;WP_013456004.1;WP_013456038.1;WP_013456051.1;WP_013456065.1;WP_013456078.1;WP_013456088.1;WP_013456156.1;WP_013456161.1;WP_013456175.1;WP_013456192.1;WP_013456213.1;WP_013456528.1;WP_013456603.1
GO:0043933	macromolecular complex subunit organization	BP	2	6	0.0360368	0.223558	WP_004023890.1;WP_013456192.1
GO:0044391	ribosomal subunit	CC	2	12	0.146835	0.254514	WP_004024001.1;WP_013456051.1
GO:0044237	cellular metabolic process	BP	19	288	0.0637764	0.25875	WP_004023890.1;WP_004023933.1;WP_004024001.1;WP_004024280.1;WP_004024364.1;WP_013456004.1;WP_013456038.1;WP_013456051.1;WP_013456065.1;WP_013456078.1;WP_013456088.1;WP_013456156.1;WP_013456161.1;WP_013456175.1;WP_013456192.1;WP_013456213.1;WP_013456528.1;WP_013456579.1;WP_013456603.1
GO:0006353	DNA-templated transcription, termination	BP	1	2	0.104314	0.264511	WP_013456192.1
GO:0006354	DNA-templated transcription, elongation	BP	1	2	0.104314	0.264511	WP_013456192.1
GO:0006401	RNA catabolic process	BP	1	2	0.104314	0.264511	WP_013456004.1
GO:0009636	response to toxic substance	BP	1	2	0.104314	0.264511	WP_013456491.1
GO:0031554	regulation of DNA-templated transcription, termination	BP	1	2	0.104314	0.264511	WP_013456192.1
GO:0031555	transcriptional attenuation	BP	1	2	0.104314	0.264511	WP_013456192.1
GO:0031564	transcription antitermination	BP	1	2	0.104314	0.264511	WP_013456192.1
GO:0032784	regulation of DNA-templated transcription, elongation	BP	1	2	0.104314	0.264511	WP_013456192.1
GO:0034622	cellular macromolecular complex assembly	BP	1	2	0.104314	0.264511	WP_004023890.1
GO:0042221	response to chemical	BP	1	2	0.104314	0.264511	WP_013456491.1
GO:0042274	ribosomal small subunit biogenesis	BP	1	2	0.104314	0.264511	WP_013456585.1
GO:0043244	regulation of protein complex disassembly	BP	1	2	0.104314	0.264511	WP_013456192.1
GO:0044265	cellular macromolecule catabolic process	BP	1	2	0.104314	0.264511	WP_013456004.1
GO:0051128	regulation of cellular component organization	BP	1	2	0.104314	0.264511	WP_013456192.1
GO:0065003	macromolecular complex assembly	BP	1	2	0.104314	0.264511	WP_004023890.1
GO:0098754	detoxification	BP	1	2	0.104314	0.264511	WP_013456491.1
GO:0098869	cellular oxidant detoxification	BP	1	2	0.104314	0.264511	WP_013456491.1
GO:1990748	cellular detoxification	BP	1	2	0.104314	0.264511	WP_013456491.1
GO:0050794	regulation of cellular process	BP	3	21	0.0943779	0.264511	WP_013456192.1;WP_013456213.1;WP_013456491.1
GO:0008152	metabolic process	BP	21	340	0.0804617	0.264511	WP_004023890.1;WP_004023933.1;WP_004024001.1;WP_004024280.1;WP_004024364.1;WP_013456004.1;WP_013456038.1;WP_013456051.1;WP_013456065.1;WP_013456078.1;WP_013456088.1;WP_013456156.1;WP_013456161.1;WP_013456175.1;WP_013456192.1;WP_013456213.1;WP_013456406.1;WP_013456491.1;WP_013456528.1;WP_013456579.1;WP_013456603.1
GO:0044085	cellular component biogenesis	BP	3	19	0.0737609	0.264511	WP_004023890.1;WP_013456004.1;WP_013456585.1
GO:0006355	regulation of transcription, DNA-templated	BP	2	11	0.112246	0.26565	WP_013456192.1;WP_013456213.1
GO:0051252	regulation of RNA metabolic process	BP	2	11	0.112246	0.26565	WP_013456192.1;WP_013456213.1
GO:1903506	regulation of nucleic acid-templated transcription	BP	2	11	0.112246	0.26565	WP_013456192.1;WP_013456213.1
GO:2001141	regulation of RNA biosynthetic process	BP	2	11	0.112246	0.26565	WP_013456192.1;WP_013456213.1
GO:0050789	regulation of biological process	BP	3	23	0.117172	0.268363	WP_013456192.1;WP_013456213.1;WP_013456491.1
GO:0065007	biological regulation	BP	3	23	0.117172	0.268363	WP_013456192.1;WP_013456213.1;WP_013456491.1
GO:0044422	organelle part	CC	2	14	0.189068	0.289163	WP_004024001.1;WP_013456051.1
GO:0044446	intracellular organelle part	CC	2	14	0.189068	0.289163	WP_004024001.1;WP_013456051.1
GO:0004525	ribonuclease III activity	MF	1	1	0.0554324	0.293	WP_013456004.1
GO:0004601	peroxidase activity	MF	1	1	0.0554324	0.293	WP_013456491.1
GO:0004721	phosphoprotein phosphatase activity	MF	1	1	0.0554324	0.293	WP_013456579.1
GO:0004722	protein serine/threonine phosphatase activity	MF	1	1	0.0554324	0.293	WP_013456579.1
GO:0008379	thioredoxin peroxidase activity	MF	1	1	0.0554324	0.293	WP_013456491.1
GO:0008742	L-ribulose-phosphate 4-epimerase activity	MF	1	1	0.0554324	0.293	WP_013455914.1
GO:0016684	oxidoreductase activity, acting on peroxide as acceptor	MF	1	1	0.0554324	0.293	WP_013456491.1
GO:0032296	double-stranded RNA-specific ribonuclease activity	MF	1	1	0.0554324	0.293	WP_013456004.1
GO:0051920	peroxiredoxin activity	MF	1	1	0.0554324	0.293	WP_013456491.1
GO:0070180	large ribosomal subunit rRNA binding	MF	1	1	0.0554324	0.293	WP_013456528.1
GO:0019219	regulation of nucleobase-containing compound metabolic process	BP	2	12	0.130409	0.293938	WP_013456192.1;WP_013456213.1
GO:0016311	dephosphorylation	BP	1	3	0.152493	0.338344	WP_013456579.1
GO:0071840	cellular component organization or biogenesis	BP	4	40	0.155132	0.338904	WP_004023890.1;WP_013456004.1;WP_013456192.1;WP_013456585.1
GO:0009057	macromolecule catabolic process	BP	1	4	0.198192	0.34321	WP_013456004.1
GO:0022411	cellular component disassembly	BP	1	4	0.198192	0.34321	WP_013456192.1
GO:0022607	cellular component assembly	BP	1	4	0.198192	0.34321	WP_004023890.1
GO:0032984	macromolecular complex disassembly	BP	1	4	0.198192	0.34321	WP_013456192.1
GO:0043241	protein complex disassembly	BP	1	4	0.198192	0.34321	WP_013456192.1
GO:0009889	regulation of biosynthetic process	BP	2	15	0.188397	0.34321	WP_013456192.1;WP_013456213.1
GO:0010556	regulation of macromolecule biosynthetic process	BP	2	15	0.188397	0.34321	WP_013456192.1;WP_013456213.1
GO:0031323	regulation of cellular metabolic process	BP	2	15	0.188397	0.34321	WP_013456192.1;WP_013456213.1
GO:0031326	regulation of cellular biosynthetic process	BP	2	15	0.188397	0.34321	WP_013456192.1;WP_013456213.1
GO:0051171	regulation of nitrogen compound metabolic process	BP	2	15	0.188397	0.34321	WP_013456192.1;WP_013456213.1
GO:0060255	regulation of macromolecule metabolic process	BP	2	15	0.188397	0.34321	WP_013456192.1;WP_013456213.1
GO:2000112	regulation of cellular macromolecule biosynthetic process	BP	2	15	0.188397	0.34321	WP_013456192.1;WP_013456213.1
GO:0071704	organic substance metabolic process	BP	19	312	0.179873	0.34321	WP_004023890.1;WP_004023933.1;WP_004024001.1;WP_004024280.1;WP_004024364.1;WP_013456004.1;WP_013456038.1;WP_013456051.1;WP_013456065.1;WP_013456078.1;WP_013456088.1;WP_013456156.1;WP_013456161.1;WP_013456175.1;WP_013456192.1;WP_013456213.1;WP_013456528.1;WP_013456579.1;WP_013456603.1
GO:0006351	transcription, DNA-templated	BP	2	14	0.168594	0.34321	WP_013456192.1;WP_013456213.1
GO:0010468	regulation of gene expression	BP	2	14	0.168594	0.34321	WP_013456192.1;WP_013456213.1
GO:0097659	nucleic acid-templated transcription	BP	2	14	0.168594	0.34321	WP_013456192.1;WP_013456213.1
GO:0044238	primary metabolic process	BP	19	310	0.166368	0.34321	WP_004023890.1;WP_004023933.1;WP_004024001.1;WP_004024280.1;WP_004024364.1;WP_013456004.1;WP_013456038.1;WP_013456051.1;WP_013456065.1;WP_013456078.1;WP_013456088.1;WP_013456156.1;WP_013456161.1;WP_013456175.1;WP_013456192.1;WP_013456213.1;WP_013456528.1;WP_013456579.1;WP_013456603.1
GO:0080090	regulation of primary metabolic process	BP	2	16	0.208543	0.356785	WP_013456192.1;WP_013456213.1
GO:0019222	regulation of metabolic process	BP	2	17	0.228944	0.382472	WP_013456192.1;WP_013456213.1
GO:0032774	RNA biosynthetic process	BP	2	17	0.228944	0.382472	WP_013456192.1;WP_013456213.1
GO:0019725	cellular homeostasis	BP	1	5	0.241533	0.385367	WP_013456491.1
GO:0042592	homeostatic process	BP	1	5	0.241533	0.385367	WP_013456491.1
GO:0045454	cell redox homeostasis	BP	1	5	0.241533	0.385367	WP_013456491.1
GO:0071822	protein complex subunit organization	BP	1	5	0.241533	0.385367	WP_013456192.1
GO:0015934	large ribosomal subunit	CC	1	6	0.301352	0.412376	WP_013456051.1
GO:0015935	small ribosomal subunit	CC	1	6	0.301352	0.412376	WP_004024001.1
GO:0019439	aromatic compound catabolic process	BP	1	6	0.282632	0.422461	WP_013456004.1
GO:0034655	nucleobase-containing compound catabolic process	BP	1	6	0.282632	0.422461	WP_013456004.1
GO:0044270	cellular nitrogen compound catabolic process	BP	1	6	0.282632	0.422461	WP_013456004.1
GO:0065008	regulation of biological quality	BP	1	6	0.282632	0.422461	WP_013456491.1
GO:0090501	RNA phosphodiester bond hydrolysis	BP	1	6	0.282632	0.422461	WP_013456004.1
GO:0090502	RNA phosphodiester bond hydrolysis, endonucleolytic	BP	1	6	0.282632	0.422461	WP_013456004.1
GO:0046700	heterocycle catabolic process	BP	1	7	0.3216	0.470796	WP_013456004.1
GO:1901361	organic cyclic compound catabolic process	BP	1	7	0.3216	0.470796	WP_013456004.1
GO:0055114	oxidation-reduction process	BP	2	22	0.332206	0.48136	WP_013456406.1;WP_013456491.1
GO:0016209	antioxidant activity	MF	1	2	0.107908	0.532348	WP_013456491.1
GO:0009987	cellular process	BP	20	353	0.375763	0.538973	WP_004023890.1;WP_004023933.1;WP_004024001.1;WP_004024280.1;WP_004024364.1;WP_013456004.1;WP_013456038.1;WP_013456051.1;WP_013456065.1;WP_013456078.1;WP_013456088.1;WP_013456156.1;WP_013456161.1;WP_013456175.1;WP_013456192.1;WP_013456213.1;WP_013456491.1;WP_013456528.1;WP_013456579.1;WP_013456603.1
GO:0044248	cellular catabolic process	BP	1	9	0.39356	0.553322	WP_013456004.1
GO:0016043	cellular component organization	BP	2	25	0.393087	0.553322	WP_004023890.1;WP_013456192.1
GO:0016791	phosphatase activity	MF	1	3	0.157579	0.55528	WP_013456579.1
GO:0016854	racemase and epimerase activity	MF	1	3	0.157579	0.55528	WP_013455914.1
GO:0016857	racemase and epimerase activity, acting on carbohydrates and derivatives	MF	1	3	0.157579	0.55528	WP_013455914.1
GO:0019206	nucleoside kinase activity	MF	1	3	0.157579	0.55528	WP_013456161.1
GO:0042578	phosphoric ester hydrolase activity	MF	1	3	0.157579	0.55528	WP_013456579.1
GO:0003676	nucleic acid binding	MF	12	165	0.157252	0.55528	WP_004023890.1;WP_004023933.1;WP_004024001.1;WP_013456004.1;WP_013456065.1;WP_013456088.1;WP_013456175.1;WP_013456213.1;WP_013456378.1;WP_013456528.1;WP_013456585.1;WP_013456603.1
GO:0006364	rRNA processing	BP	1	10	0.426749	0.588333	WP_013456004.1
GO:0016072	rRNA metabolic process	BP	1	10	0.426749	0.588333	WP_013456004.1
GO:0006464	cellular protein modification process	BP	1	12	0.487998	0.659959	WP_013456579.1
GO:0036211	protein modification process	BP	1	12	0.487998	0.659959	WP_013456579.1
GO:0016891	endoribonuclease activity, producing 5'-phosphomonoesters	MF	1	4	0.204589	0.688165	WP_013456004.1
GO:0008033	tRNA processing	BP	1	13	0.516228	0.691551	WP_013456004.1
GO:0006996	organelle organization	BP	1	15	0.568296	0.754188	WP_004023890.1
GO:0034654	nucleobase-containing compound biosynthetic process	BP	3	55	0.585179	0.769402	WP_013456161.1;WP_013456192.1;WP_013456213.1
GO:0019438	aromatic compound biosynthetic process	BP	3	56	0.598445	0.779626	WP_013456161.1;WP_013456192.1;WP_013456213.1
GO:0018130	heterocycle biosynthetic process	BP	3	57	0.611467	0.782237	WP_013456161.1;WP_013456192.1;WP_013456213.1
GO:1901362	organic cyclic compound biosynthetic process	BP	3	57	0.611467	0.782237	WP_013456161.1;WP_013456192.1;WP_013456213.1
GO:1901575	organic substance catabolic process	BP	1	20	0.676095	0.857192	WP_013456004.1
GO:0009056	catabolic process	BP	1	21	0.69432	0.872508	WP_013456004.1
GO:0034470	ncRNA processing	BP	1	22	0.711563	0.886333	WP_013456004.1
GO:0004521	endoribonuclease activity	MF	1	6	0.291168	0.897767	WP_013456004.1
GO:0004540	ribonuclease activity	MF	1	6	0.291168	0.897767	WP_013456004.1
GO:0050896	response to stimulus	BP	1	24	0.743306	0.909909	WP_013456491.1
GO:0016070	RNA metabolic process	BP	3	68	0.737389	0.909909	WP_013456004.1;WP_013456192.1;WP_013456213.1
GO:0006396	RNA processing	BP	1	25	0.757898	0.919842	WP_013456004.1
GO:0090305	nucleic acid phosphodiester bond hydrolysis	BP	1	26	0.771697	0.928652	WP_013456004.1
GO:0016310	phosphorylation	BP	1	30	0.819747	0.962017	WP_013456161.1
GO:1901293	nucleoside phosphate biosynthetic process	BP	1	30	0.819747	0.962017	WP_013456161.1
GO:0009165	nucleotide biosynthetic process	BP	1	29	0.808731	0.962017	WP_013456161.1
GO:0006399	tRNA metabolic process	BP	1	32	0.839988	0.977691	WP_013456004.1
GO:0006793	phosphorus metabolic process	BP	2	63	0.878804	0.998322	WP_013456161.1;WP_013456579.1
GO:0006796	phosphate-containing compound metabolic process	BP	2	63	0.878804	0.998322	WP_013456161.1;WP_013456579.1
GO:0090407	organophosphate biosynthetic process	BP	1	35	0.866332	0.998322	WP_013456161.1
GO:0008150	biological_process	BP	22	411	1	1	WP_004023890.1;WP_004023933.1;WP_004024001.1;WP_004024280.1;WP_004024364.1;WP_013456004.1;WP_013456038.1;WP_013456051.1;WP_013456065.1;WP_013456078.1;WP_013456088.1;WP_013456156.1;WP_013456161.1;WP_013456175.1;WP_013456192.1;WP_013456213.1;WP_013456406.1;WP_013456491.1;WP_013456528.1;WP_013456579.1;WP_013456585.1;WP_013456603.1
GO:0003674	molecular_function	MF	25	451	1	1	WP_004023890.1;WP_004023933.1;WP_004024001.1;WP_004024280.1;WP_004024364.1;WP_013455914.1;WP_013455987.1;WP_013456004.1;WP_013456038.1;WP_013456051.1;WP_013456065.1;WP_013456078.1;WP_013456088.1;WP_013456156.1;WP_013456161.1;WP_013456175.1;WP_013456213.1;WP_013456345.1;WP_013456378.1;WP_013456406.1;WP_013456491.1;WP_013456528.1;WP_013456579.1;WP_013456585.1;WP_013456603.1
GO:0005575	cellular_component	CC	19	330	1	1	WP_004023890.1;WP_004023933.1;WP_004024001.1;WP_004024280.1;WP_004024364.1;WP_013455924.1;WP_013455936.1;WP_013456004.1;WP_013456038.1;WP_013456051.1;WP_013456065.1;WP_013456078.1;WP_013456088.1;WP_013456156.1;WP_013456175.1;WP_013456528.1;WP_013456585.1;WP_013456603.1;WP_013955092.1
GO:0044425	membrane part	CC	2	162	0.999966	1	WP_013455924.1;WP_013955092.1
GO:0003824	catalytic activity	MF	10	334	0.999959	1	WP_013455914.1;WP_013455987.1;WP_013456004.1;WP_013456161.1;WP_013456213.1;WP_013456345.1;WP_013456406.1;WP_013456491.1;WP_013456579.1;WP_013456585.1
GO:0031224	intrinsic component of membrane	CC	2	156	0.999936	1	WP_013455924.1;WP_013955092.1
GO:0016021	integral component of membrane	CC	2	155	0.999929	1	WP_013455924.1;WP_013955092.1
GO:0016020	membrane	CC	3	173	0.999884	1	WP_013455924.1;WP_013455936.1;WP_013955092.1
GO:0016740	transferase activity	MF	1	113	0.999414	1	WP_013456161.1
GO:0044699	single-organism process	BP	4	195	0.99927	1	WP_013456161.1;WP_013456192.1;WP_013456406.1;WP_013456491.1
GO:0044763	single-organism cellular process	BP	3	169	0.999127	1	WP_013456161.1;WP_013456192.1;WP_013456491.1
GO:0006725	cellular aromatic compound metabolic process	BP	4	192	0.99908	1	WP_013456004.1;WP_013456161.1;WP_013456192.1;WP_013456213.1
GO:0046483	heterocycle metabolic process	BP	4	192	0.99908	1	WP_013456004.1;WP_013456161.1;WP_013456192.1;WP_013456213.1
GO:1901360	organic cyclic compound metabolic process	BP	4	192	0.99908	1	WP_013456004.1;WP_013456161.1;WP_013456192.1;WP_013456213.1
GO:0006139	nucleobase-containing compound metabolic process	BP	4	191	0.999007	1	WP_013456004.1;WP_013456161.1;WP_013456192.1;WP_013456213.1
GO:0043167	ion binding	MF	4	171	0.996444	1	WP_013455987.1;WP_013456004.1;WP_013456161.1;WP_013456585.1
GO:0090304	nucleic acid metabolic process	BP	3	143	0.994581	1	WP_013456004.1;WP_013456192.1;WP_013456213.1
GO:0036094	small molecule binding	MF	3	137	0.993164	1	WP_013455987.1;WP_013456161.1;WP_013456585.1
GO:0000166	nucleotide binding	MF	3	136	0.992719	1	WP_013455987.1;WP_013456161.1;WP_013456585.1
GO:1901265	nucleoside phosphate binding	MF	3	136	0.992719	1	WP_013455987.1;WP_013456161.1;WP_013456585.1
GO:0044281	small molecule metabolic process	BP	1	79	0.992056	1	WP_013456161.1
GO:0030554	adenyl nucleotide binding	MF	2	105	0.990171	1	WP_013455987.1;WP_013456161.1
GO:0005524	ATP binding	MF	2	104	0.989527	1	WP_013455987.1;WP_013456161.1
GO:0032559	adenyl ribonucleotide binding	MF	2	104	0.989527	1	WP_013455987.1;WP_013456161.1
GO:0043168	anion binding	MF	3	127	0.987352	1	WP_013455987.1;WP_013456161.1;WP_013456585.1
GO:0044710	single-organism metabolic process	BP	3	125	0.983493	1	WP_013456161.1;WP_013456406.1;WP_013456491.1
GO:0097367	carbohydrate derivative binding	MF	3	122	0.983005	1	WP_013455987.1;WP_013456161.1;WP_013456585.1
GO:0001882	nucleoside binding	MF	3	120	0.980917	1	WP_013455987.1;WP_013456161.1;WP_013456585.1
GO:0017076	purine nucleotide binding	MF	3	120	0.980917	1	WP_013455987.1;WP_013456161.1;WP_013456585.1
GO:0032549	ribonucleoside binding	MF	3	120	0.980917	1	WP_013455987.1;WP_013456161.1;WP_013456585.1
GO:0032553	ribonucleotide binding	MF	3	120	0.980917	1	WP_013455987.1;WP_013456161.1;WP_013456585.1
GO:0001883	purine nucleoside binding	MF	3	119	0.979789	1	WP_013455987.1;WP_013456161.1;WP_013456585.1
GO:0032550	purine ribonucleoside binding	MF	3	119	0.979789	1	WP_013455987.1;WP_013456161.1;WP_013456585.1
GO:0032555	purine ribonucleotide binding	MF	3	119	0.979789	1	WP_013455987.1;WP_013456161.1;WP_013456585.1
GO:0035639	purine ribonucleoside triphosphate binding	MF	3	119	0.979789	1	WP_013455987.1;WP_013456161.1;WP_013456585.1
GO:0016787	hydrolase activity	MF	5	154	0.965186	1	WP_013455987.1;WP_013456004.1;WP_013456345.1;WP_013456579.1;WP_013456585.1
GO:0043412	macromolecule modification	BP	1	54	0.958713	1	WP_013456579.1
GO:0016772	transferase activity, transferring phosphorus-containing groups	MF	1	51	0.954421	1	WP_013456161.1
GO:0055086	nucleobase-containing small molecule metabolic process	BP	1	49	0.943409	1	WP_013456161.1
GO:0003677	DNA binding	MF	2	75	0.941597	1	WP_013456213.1;WP_013456378.1
GO:0019637	organophosphate metabolic process	BP	1	48	0.939758	1	WP_013456161.1
GO:0043169	cation binding	MF	2	69	0.919158	1	WP_013456004.1;WP_013456585.1
GO:0046872	metal ion binding	MF	2	69	0.919158	1	WP_013456004.1;WP_013456585.1
GO:0006753	nucleoside phosphate metabolic process	BP	1	43	0.917868	1	WP_013456161.1
GO:0009117	nucleotide metabolic process	BP	1	42	0.912661	1	WP_013456161.1
GO:0034660	ncRNA metabolic process	BP	1	41	0.907139	1	WP_013456004.1
GO:0044711	single-organism biosynthetic process	BP	1	41	0.907139	1	WP_013456161.1
GO:0005488	binding	MF	14	297	0.899081	1	WP_004023890.1;WP_004023933.1;WP_004024001.1;WP_013455987.1;WP_013456004.1;WP_013456065.1;WP_013456088.1;WP_013456161.1;WP_013456175.1;WP_013456213.1;WP_013456378.1;WP_013456528.1;WP_013456585.1;WP_013456603.1
GO:0005886	plasma membrane	CC	1	36	0.895736	1	WP_013455936.1
GO:0071944	cell periphery	CC	1	36	0.895736	1	WP_013455936.1
GO:0016462	pyrophosphatase activity	MF	2	64	0.894891	1	WP_013455987.1;WP_013456585.1
GO:0016817	hydrolase activity, acting on acid anhydrides	MF	2	64	0.894891	1	WP_013455987.1;WP_013456585.1
GO:0016818	hydrolase activity, acting on acid anhydrides, in phosphorus-containing anhydrides	MF	2	64	0.894891	1	WP_013455987.1;WP_013456585.1
GO:0017111	nucleoside-triphosphatase activity	MF	2	63	0.889331	1	WP_013455987.1;WP_013456585.1
GO:0016874	ligase activity	MF	1	36	0.88231	1	WP_013456213.1
GO:0004518	nuclease activity	MF	1	30	0.829687	1	WP_013456004.1
GO:0004519	endonuclease activity	MF	1	25	0.769212	1	WP_013456004.1
GO:0016301	kinase activity	MF	1	24	0.75486	1	WP_013456161.1
GO:0004812	aminoacyl-tRNA ligase activity	MF	1	23	0.739652	1	WP_013456213.1
GO:0016853	isomerase activity	MF	1	23	0.739652	1	WP_013455914.1
GO:0016875	ligase activity, forming carbon-oxygen bonds	MF	1	23	0.739652	1	WP_013456213.1
GO:0016876	ligase activity, forming aminoacyl-tRNA and related compounds	MF	1	23	0.739652	1	WP_013456213.1
GO:0016788	hydrolase activity, acting on ester bonds	MF	2	41	0.685163	1	WP_013456004.1;WP_013456579.1
GO:0097159	organic cyclic compound binding	MF	14	264	0.684716	1	WP_004023890.1;WP_004023933.1;WP_004024001.1;WP_013455987.1;WP_013456004.1;WP_013456065.1;WP_013456088.1;WP_013456161.1;WP_013456175.1;WP_013456213.1;WP_013456378.1;WP_013456528.1;WP_013456585.1;WP_013456603.1
GO:1901363	heterocyclic compound binding	MF	14	264	0.684716	1	WP_004023890.1;WP_004023933.1;WP_004024001.1;WP_013455987.1;WP_013456004.1;WP_013456065.1;WP_013456088.1;WP_013456161.1;WP_013456175.1;WP_013456213.1;WP_013456378.1;WP_013456528.1;WP_013456585.1;WP_013456603.1
GO:0000049	tRNA binding	MF	1	17	0.627542	1	WP_004024001.1
GO:0005525	GTP binding	MF	1	16	0.604831	1	WP_013456585.1
GO:0019001	guanyl nucleotide binding	MF	1	16	0.604831	1	WP_013456585.1
GO:0032561	guanyl ribonucleotide binding	MF	1	16	0.604831	1	WP_013456585.1
GO:0004386	helicase activity	MF	1	12	0.499965	1	WP_013455987.1
GO:0003924	GTPase activity	MF	1	11	0.469842	1	WP_013456585.1
GO:0016893	endonuclease activity, active with either ribo- or deoxyribonucleic acids and producing 5'-phosphomonoesters	MF	1	10	0.437982	1	WP_013456004.1
GO:0016491	oxidoreductase activity	MF	2	23	0.369108	1	WP_013456406.1;WP_013456491.1
GO:0019205	nucleobase-containing compound kinase activity	MF	1	8	0.368659	1	WP_013456161.1
