# Supplementary material for: Comparative Secretome Analyses of Mycoplasma bovis Virulent and Attenuated Strains Revealed MbovP0145 as a Promising Diagnostic Biomarker
Source: Front Vet Sci. 2021 Jun 18;8:666769. doi: 10.3389/fvets.2021.666769 (PMC8249566; doi:10.3389/fvets.2021.666769)
Supplement: Supplementary Figure 1 — Kinetic measurement of M. bovis growth during phosphate-buffered saline incubation. [file Data_Sheet_1.ZIP › Supplementary materials/Table S6.xlsx]

## Sheet: Sheet1
Table S6 The specificity of rMbovP0145-iELISA
Positive serum	S/P
Mycoplasma bovis	1
Salmonella	-0.0245
Escherichia coli K99	0.15
Brucella	-0.082
Pasteurella multocida	-0.012
Mycobacterium paratuberculosis	0.046
Infectious Bovine Rhinotracheitis virus	-0.04
Foot and mouth disease virus	0.0005
Rotavirus	-0.003
